# Supplementary material for: Bifurcation in brain dynamics reveals a signature of conscious processing independent of report
Source: Nat Commun. 2021 Feb 19;12:1149. doi: 10.1038/s41467-021-21393-z (PMC7895979; doi:10.1038/s41467-021-21393-z)
Supplement: Supplementary file 4 — Source Data [file 41467_2021_21393_MOESM4_ESM.xlsx]

## Sheet: Figure 1 Panel D
Identification performance: lines are subjects, columns are SNRs (from Noise to Max SNR)								Mean audibility in %: lines are subjects, columns are SNRs (from Noise to Max SNR)								SD of audibility in %: lines are subjects, columns are SNRs (from Noise to Max SNR)
52.381	51.7857	60.119	70.8333	88.0952	95.8333			10.5952	13.0952	20.7738	33.2738	54.5238	79.881			17.8383	19.5443	24.8347	29.5373	30.0261	19.7283
53.5714	54.1667	67.2619	82.7381	96.4286	98.2143			7.85714	11.131	18.6905	40.5357	63.2143	81.5476			15.7504	18.4237	24.3369	27.734	20.3656	18.7957
48.8095	57.7381	61.3095	80.3571	94.6429	97.619			4.94048	8.69048	14.9405	33.2738	60.1786	83.6905			9.54015	14.9474	19.5763	28.4846	27.9322	18.428
55.6818	59.6591	64.7727	77.2727	93.75	98.8636			6.25	7.32955	11.7614	27.1591	60.0568	79.7159			11.8382	14.1915	19.5892	30.6855	31.3049	20.1828
44.0476	57.1429	65.4762	83.3333	97.619	100			9.58333	12.3214	21.1905	46.7857	65.7143	78.3929			14.4087	19.3293	24.6851	25.9276	17.495	12.7308
44.0476	57.7381	67.2619	83.9286	97.0238	98.2143			4.58333	12.6786	23.9881	42.3214	73.8095	89.7024			12.2281	20.9211	30.5663	33.9421	24.2445	13.6433
53.5714	50	64.2857	68.4524	91.0714	96.4286			5	5.65476	8.39286	24.0476	45.9524	74.1071			10.9435	12.6982	16.3543	32.2831	35.583	30.3143
49.4048	54.1667	63.0952	82.1429	97.619	100			11.9643	18.5714	24.7619	42.4405	69.4048	83.6905			15.4478	20.1279	24.5182	28.819	21.1553	16.2156
50	58.9286	64.2857	73.2143	97.0238	98.8095			14.2262	17.0833	26.0714	44.1071	82.381	93.5714			19.5303	24.7467	32.0186	39.2647	27.078	16.316
53.5714	61.9048	66.6667	80.3571	94.6429	99.4048			6.25	10.4762	16.4881	34.4048	59.1071	77.7976			10.7607	16.0765	20.7967	29.0715	23.8717	19.6199
48.2955	53.9773	63.6364	69.3182	90.9091	96.5909			10.1705	11.875	16.3068	28.0682	58.4659	85.2273			12.58	15.6901	20.2413	28.157	29.3828	20.8108
51.7857	50.5952	62.5	72.0238	94.6429	97.619			8.69048	12.5	21.0119	40.3571	69.1667	87.9762			16.2893	18.7881	27.4819	34.2393	25.999	16.3992
39.881	50	56.5476	79.7619	94.6429	99.4048			3.86905	11.6667	16.25	42.3214	74.2262	91.7262			9.53566	22.6048	28.5306	37.3681	29.517	10.8334
47.619	66.0714	76.1905	87.5	99.4048	100			1.96429	10.7143	28.3929	51.6667	77.7381	88.9286			8.56528	22.309	30.94	31.4836	14.4231	10.6121
49.4048	54.1667	56.5476	79.1667	92.8571	99.4048			4.7619	10.1786	19.9405	37.0833	70.8929	86.1905			15.6286	22.0634	30.179	34.0193	25.6842	18.1084
50.5952	57.7381	55.9524	72.0238	94.6429	99.4048			0.238095	1.25	2.32143	12.2619	38.8095	76.9643			1.52911	3.82045	9.60122	21.6035	32.5523	27.7448
50.5952	61.9048	69.0476	80.3571	95.8333	100			5.2381	10.2381	18.8095	37.0238	65.119	84.0476			11.2645	18.2121	23.4153	29.4574	21.5837	13.5026
48.2143	63.0952	65.4762	77.381	92.8571	96.4286			7.2619	13.1548	23.3333	45.8333	68.6905	85.5357			12.7482	19.3654	25.4931	28.9624	22.9699	16.0746
50	59.5238	58.3333	77.381	94.0476	99.4048			2.20238	3.39286	8.9881	20.3571	48.5714	80.5952			7.12805	9.83884	15.8828	23.5449	29.533	23.1554
52.9762	55.9524	62.5	83.9286	95.2381	99.4048			6.13095	9.88095	14.5833	30.2381	57.1429	77.8571			10.0255	13.624	17.7425	21.6934	29.2039	24.3267
Audibility distributions: lines are SNRs (from Noise to Max), columns are audibility levels
68.892	15.9226	6.64367	3.67965	1.51515	1.6599	0.945617	0.503247	0.119048	0.0595238	0.0595238
61.3149	15.1123	8.43479	4.06656	2.93966	2.82062	2.7638	1.45022	0.799513	0.208333	0.0892857
49.9405	14.0666	8.87175	4.94995	4.57522	5.10011	5.4329	3.49973	1.87094	0.949675	0.742695
27.4919	10.8617	7.89367	6.22565	5.58577	7.70563	11.6383	9.0165	7.08333	4.00433	2.49324
5.95779	4.88907	3.28057	3.82576	3.70536	8.079	14.0814	15.1975	17.2876	12.6921	11.0038
0.623647	0.887446	0.652056	1.35687	1.47457	3.079	6.31358	11.3501	17.6339	18.6742	37.9545

## Sheet: Figure 1 PanelE
Evoked Potentials at CZ Grand Mean, lines are SNRs, columns are timepoints
0.0627565	0.0562098	0.0494349	0.0422562	0.0345956	0.0265033	0.0181706	0.00992035	0.00217685	-0.00458188	-0.00988469	-0.0133328	-0.0146621	-0.0137936	-0.0108652	-0.00623894	-0.000481571	0.00568093	0.0114311	0.0159432	0.0184717	0.0184371	0.0154961	0.00958921	0.000958299	-0.00986853	-0.0221244	-0.0348789	-0.0471327	-0.057922	-0.0664195	-0.072022	-0.0744124	-0.0735903	-0.0698664	-0.0638218	-0.0562366	-0.0479965	-0.0399878	-0.0329945	-0.027609	-0.0241659	-0.0227092	-0.0229939	-0.024523	-0.0266142	-0.0284895	-0.0293744	-0.0285969	-0.0256739
-0.0604012	-0.0344931	-0.00979733	0.0125886	0.0317838	0.0472019	0.058597	0.0660712	0.0700457	0.0711958	0.0703607	0.068436	0.0662629	0.0645259	0.0636721	0.0638597	0.0649425	0.0664929	0.0678594	0.0682526	0.0668504	0.062909	0.0558674	0.0454332	0.0316393	0.014864	-0.00418772	-0.02454	-0.0450344	-0.0644399	-0.0815727	-0.0954131	-0.105206	-0.110533	-0.111351	-0.107986	-0.101092	-0.0915782	-0.0805001	-0.0689497	-0.0579382	-0.0482954	-0.040593	-0.0351025	-0.0317904	-0.0303513	-0.0302733	-0.0309269	-0.0316645	-0.0319173
-0.159695	-0.128249	-0.0984536	-0.0718109	-0.0495406	-0.0324785	-0.0210181	-0.015099	-0.0142435	-0.0176365	-0.0242369	-0.0329074	-0.0425469	-0.0522101	-0.0612004	-0.0691263	-0.0759168	-0.0817944	-0.0872122	-0.0927624	-0.0990704	-0.106687	-0.115992	-0.12712	-0.139923	-0.15396	-0.168535	-0.182754	-0.195616	-0.206112	-0.213331	-0.216547	-0.215297	-0.209423	-0.19909	-0.184764	-0.167173	-0.147231	-0.125968	-0.104436	-0.0836351	-0.064447	-0.0475857	-0.0335724	-0.0227299	-0.0151951	-0.0109452	-0.00982923	-0.0116016	-0.0159493
-0.123898	-0.12228	-0.119772	-0.115592	-0.10916	-0.100173	-0.0886448	-0.0749043	-0.0595673	-0.0434674	-0.0275654	-0.0128436	-0.000199026	0.00965279	0.0162522	0.0194391	0.0193614	0.0164484	0.011351	0.00485909	-0.00219555	-0.00903823	-0.0150393	-0.019781	-0.0230956	-0.025069	-0.0260117	-0.0264005	-0.0267987	-0.0277662	-0.0297707	-0.0331135	-0.0378772	-0.0439056	-0.0508164	-0.058046	-0.0649215	-0.0707492	-0.0749094	-0.0769444	-0.0766264	-0.0739994	-0.0693849	-0.0633528	-0.0566596	-0.0501605	-0.0447073	-0.041044	-0.0397134	-0.040986
-0.044548	-0.0452879	-0.0454115	-0.0443535	-0.0416463	-0.0369578	-0.0301181	-0.0211315	-0.0101739	0.00242479	0.0162115	0.0306504	0.0451697	0.0592108	0.0722729	0.0839515	0.0939649	0.102166	0.108543	0.113196	0.116317	0.118145	0.118929	0.118885	0.118163	0.116825	0.114836	0.112067	0.108322	0.103364	0.0969607	0.0889247	0.0791508	0.067645	0.0545376	0.0400792	0.02462	0.00857276	-0.00763364	-0.0236048	-0.0390276	-0.0537058	-0.0675781	-0.0807149	-0.0932925	-0.105547	-0.117716	-0.129969	-0.142345	-0.154709
0.191924	0.188181	0.184031	0.179088	0.173014	0.165532	0.156447	0.145659	0.133166	0.119071	0.103576	0.0869793	0.0696583	0.0520567	0.0346655	0.0180017	0.00258767	-0.0110709	-0.0225055	-0.031305	-0.0371327	-0.0397421	-0.0389896	-0.0348439	-0.0273914	-0.0168368	-0.00349945	0.0121973	0.0297414	0.0485536	0.0680139	0.0874911	0.106376	0.12411	0.140221	0.154339	0.166223	0.175765	0.182992	0.188057	0.191219	0.19282	0.19325	0.192914	0.192192	0.191404	0.190782	0.190441	0.190365	0.1904
[truncated: 1,200 more columns]

## Sheet: Figure 1 Panel F
Mean voltage, lines are subjects, columns are SNRs (from -13 to -5dB) x timewindow: the first five columns are SNRs -13 to -5dB for the first time window etc..
-0.418511	0.0497077	-0.584421	-0.572926	-1.11979	0.129254	-0.711987	-0.194195	-0.443849	-1.42715	0.451123	-0.498094	-0.475624	-0.608278	0.166371	0.205433	-0.221888	0.311865	1.10463	2.38476	0.862027	0.473016	1.32719	2.43031	4.38958	0.283611	-0.221898	1.22816	2.12941	3.59875	0.116625	0.347497	1.09541	2.31434	4.16661	0.241535	0.866807	0.933022	2.25414	2.99971	0.00198197	-0.297056	0.448294	1.19022	1.53845
-0.695336	-0.841598	-0.504702	-0.710481	-0.766579	-0.453192	-0.529873	-0.20482	-0.731546	-1.08154	-0.657365	-0.538789	-0.539445	-0.843217	-1.23833	-0.476304	-0.467366	-0.228207	0.00279965	0.109918	-0.483534	-0.19404	0.189712	0.552393	0.128774	-0.402603	-0.410938	-0.350901	0.465032	0.66738	-0.452298	-0.482405	0.391133	1.61101	1.68066	-0.334219	-0.0699523	0.671111	1.66222	1.77711	0.070996	0.35294	0.939232	1.68607	1.78911
-0.355418	0.00973086	-0.455262	-0.87553	-0.87021	0.131268	-0.0370547	-0.701662	-0.846893	-1.72785	-0.213272	-0.541633	-1.64464	-1.87586	-2.01948	0.118374	-0.0411051	-1.1077	-0.726435	-0.745452	-0.287767	0.372322	0.178935	1.07821	3.32791	0.0263223	-0.2092	0.372441	1.77002	4.17527	-0.38582	-0.039944	0.856049	2.68801	4.22036	0.391299	0.392674	1.54183	2.65899	3.14288	-0.252976	0.581693	1.47684	2.09053	1.24427
-0.426516	-0.0854619	-0.146801	-0.593276	-0.679542	-0.204062	-0.010845	-0.0692511	-0.540235	-0.778722	-0.483671	-0.0320912	0.0996587	-0.93362	-0.892245	-0.195706	-0.0414579	-0.30182	-1.45772	-1.38121	-0.335057	0.0519865	0.046545	-0.46699	0.221321	-0.147873	0.046334	0.200094	0.554856	1.61683	-0.238728	-0.149937	0.410283	1.04824	2.35301	-0.222214	-0.0359091	0.76494	1.58851	2.73935	-0.0752834	0.20193	0.892245	1.55604	2.38829
-0.235	-0.0399986	0.00722824	0.0946528	-0.194315	-0.351953	-0.274047	-0.225377	-0.514205	-0.885586	-0.364742	-0.15965	-0.536405	-1.0317	-1.22846	0.230777	0.054	0.442407	-0.314252	-0.49643	0.0178135	-0.157596	0.352102	-0.263497	-0.469982	-0.198423	-0.557512	0.131314	0.261787	0.243498	-0.247906	-0.209766	0.779352	1.43805	1.21626	0.326078	0.616818	1.2696	1.86831	1.22112	0.318991	0.325677	1.00816	1.16513	0.813082
0.296436	-0.104592	0.141119	-0.20222	-0.53215	0.596979	0.534016	0.40621	-0.252434	-0.435116	0.347097	0.0667797	-0.131304	-0.433358	-0.90905	0.124608	-0.0947398	-0.464154	-0.754754	-0.387885	-0.301691	-0.396827	-0.808828	0.123428	0.587439	-0.131747	-0.266372	-0.113448	1.37459	1.54699	-0.346106	0.115982	0.313838	1.4596	1.85015	-0.20834	0.167212	0.216864	0.652089	0.874899	0.723553	0.386191	0.586524	0.373819	0.602288
-0.339554	-0.560484	-0.697569	-0.878078	-0.855595	-0.577679	-0.456775	-1.05969	-1.03047	-1.70712	-0.474677	-1.08999	-1.83776	-1.94471	-2.28213	-0.100709	-0.487065	-0.139298	0.625036	1.31207	0.024337	-0.165761	1.07415	2.44032	3.31945	0.126758	-0.568845	1.14019	2.70531	3.37437	0.548937	0.00446867	1.45502	2.98342	3.99525	0.53577	0.335009	1.26777	3.01112	3.54688	0.426358	0.984364	1.03661	2.08033	2.63873
-0.640232	0.654066	0.0469272	-0.958939	-0.892967	-0.709042	-0.0563246	-0.671404	-2.28466	-2.47709	-0.724366	-0.700229	-1.06954	-1.95557	-2.26631	0.0521033	-0.131237	0.308758	1.25374	2.11545	0.28244	0.0544208	0.868832	1.43276	1.92099	0.304772	0.128508	0.664144	1.91167	1.96453	0.0455361	0.00126147	1.27993	1.60959	1.60537	-0.484575	-0.653553	1.2151	0.534249	0.554407	0.257814	-0.546302	1.29012	0.480138	1.02068
-0.144155	-0.0985271	-0.0549297	-0.0209912	0.239342	-0.227561	-0.135245	-0.589101	-0.650793	-0.500991	-0.407004	-0.217598	-0.666614	-1.04647	-0.689493	0.341207	-0.296571	-0.437576	-0.41599	-0.532495	0.195788	-0.584378	-0.383219	-0.133618	-0.573569	0.108473	-0.726544	-0.439789	-0.124353	0.197888	0.293127	-0.443587	0.0559291	1.10216	1.92743	0.0517613	0.0461544	0.2632	1.57111	1.97797	-0.119259	0.112282	0.297517	1.40385	0.859315
-0.380172	-0.255204	-0.128298	-0.618813	-0.73092	-0.134146	-0.497425	-0.0901655	-0.693905	-0.570321	0.279871	-0.49362	-0.189286	-0.888399	-0.855766	0.153586	-0.553883	0.0395662	-0.276017	1.16376	0.271261	-0.33563	1.18287	1.93008	3.3766	0.577027	0.16377	1.34091	1.97903	2.7766	-0.121637	0.0276352	0.800037	1.69196	1.91388	-0.101329	-0.119448	0.638505	1.53333	1.32699	-0.0226937	0.15681	0.340849	0.831399	0.495984
0.529377	-0.13806	-0.507744	-1.08805	-1.08652	0.503557	-0.259665	-0.505196	-1.62891	-1.65019	0.484149	-0.744758	-0.728782	-1.43982	-1.52414	-0.0167667	-1.40965	-0.29438	-0.316433	1.03701	0.32073	-0.555741	0.470902	1.32209	3.86815	0.642667	0.0604743	1.3412	1.97978	4.45958	0.245572	0.396951	1.41541	2.48316	4.68167	0.160403	0.722512	1.35682	2.42035	3.81614	0.296331	0.600888	1.32384	1.86194	2.06094
0.031024	-0.388184	-0.375318	-0.974184	-1.09731	-0.324482	-0.491804	-0.735872	-1.44471	-1.76949	-0.533093	-0.342409	-0.913527	-0.855724	-1.14276	0.123759	0.0435035	0.116662	0.297466	1.0652	-0.0141622	0.16894	0.700586	2.07347	3.66508	-0.564224	0.308344	1.27618	3.31414	5.13556	-0.127788	-0.171404	1.2225	3.00231	3.65815	-0.365109	-0.113044	1.13173	2.05404	1.55425	-0.721549	-0.371173	0.697007	1.11623	0.407792
-0.337163	0.186022	-0.271098	-0.312937	-0.609111	0.0326809	0.467565	-0.31255	-0.875264	-1.55671	-0.363547	-0.00812654	-1.18688	-1.17621	-1.25397	0.354945	0.214717	-0.349794	0.199353	0.240241	-0.274777	-0.557458	-0.531253	-0.0558258	1.13919	0.131667	-0.0753872	0.330904	0.862268	2.62578	0.1844	0.290318	0.742145	1.38056	3.09919	-0.1337	0.136454	0.307931	1.18067	1.71621	-0.0852228	0.143995	0.123014	0.257097	0.722111
-0.364616	-0.148529	-0.240898	0.0933141	-0.559324	-0.431332	-0.221637	-0.199516	-0.413394	-0.75389	-0.488663	-0.688044	-0.0234386	-0.0107732	0.312242	0.192707	-0.601445	0.520257	1.0179	0.730607	0.599942	-0.46466	0.361056	1.15558	1.2101	0.712437	0.118672	0.906199	3.11148	2.98731	0.306104	0.435791	1.75351	3.39662	2.58907	0.0878338	0.404897	1.42623	1.68026	1.35193	0.102664	0.3752	0.797289	0.739112	0.899686
-0.0812698	-0.287042	-0.347952	-0.429249	-0.573875	0.0453668	-0.272413	-0.128382	-0.21959	-0.558622	0.384099	0.186557	0.316236	0.205911	-0.0143437	0.181611	0.0858556	0.0625722	0.0117474	0.145178	0.152954	0.0407862	0.237208	0.356472	0.498496	-0.0798365	-0.0965633	0.181592	1.0239	1.55693	-0.305868	-0.0880511	0.649193	1.23826	1.37032	0.118084	0.39337	0.910237	1.1545	1.47342	0.129568	0.289708	0.737111	0.979082	1.14002
-0.18441	-0.517477	0.0199147	-1.87796	-1.33808	0.536858	0.233846	-0.239914	-1.62754	-1.96173	0.300312	0.0391876	-0.766072	-2.76132	-2.10628	0.719288	-0.558208	-0.212683	-0.633171	1.50828	-0.00870619	-0.357509	0.139836	1.4933	2.99023	1.33935	0.53975	1.37316	3.57431	4.9997	1.21284	0.813811	1.00746	2.97742	4.46875	0.573745	0.823441	1.70184	2.47518	3.49465	-0.0688478	-0.349558	1.13702	1.41299	2.56502
-0.269923	0.582833	-0.0408506	0.127759	-0.286965	0.298843	0.675224	0.288378	0.0858801	-0.337404	-0.278199	0.344484	0.351677	0.0925236	-0.364615	0.526288	0.711875	1.16172	0.720843	1.10998	0.713688	1.0744	1.6552	1.62082	1.78768	0.0177256	-0.0226884	0.511932	0.511959	0.488127	0.383037	0.103265	0.694794	0.684495	1.30591	0.437093	0.405913	0.3318	0.869102	1.0516	0.303445	0.0608272	0.543635	0.631271	1.02707
-0.422104	-0.414135	-0.255628	-1.118	-0.713123	-0.957419	-0.811357	-0.840308	-1.89649	-1.52191	-1.17147	-1.46565	-1.78733	-2.45642	-1.92479	-1.0953	-1.63703	-1.59706	-1.94308	-1.27147	-1.07167	-0.333524	-0.763887	-0.511634	0.517606	-1.30085	-0.43755	-0.483199	0.22315	0.902644	-0.797039	0.653542	0.672278	1.63164	2.74728	-0.168598	0.759181	1.64777	1.68707	2.27947	-0.307493	0.748166	2.21424	1.5518	2.22022
-0.506279	-0.266138	-0.137196	-0.920998	-0.561372	-0.114381	-0.138859	-0.269043	-1.63114	-1.94694	-0.229298	-0.467819	-0.965312	-1.81169	-2.39957	-0.100029	-0.143063	-0.773903	0.0803073	1.76314	0.27036	0.394209	0.294429	2.07194	4.38962	0.148793	0.514875	0.531906	2.01804	3.95513	-0.355402	0.114323	0.43185	2.22317	4.16889	-0.837997	-0.0302852	0.825594	1.80032	2.67703	-0.567318	-0.0246674	0.846455	1.03628	1.04916
0.15432	0.577679	0.0621545	-0.0494749	-0.473694	0.181963	0.501329	-0.557481	-0.833673	-1.17262	-0.192891	-0.299515	-1.30466	-0.919729	-1.10933	-0.344224	-0.0420114	-1.09959	0.201292	0.722327	-0.274723	0.153732	0.0124925	1.66644	2.28495	0.294031	0.589537	0.996064	3.61642	3.88888	0.372498	1.23167	1.61096	3.73888	3.49711	0.124624	1.48138	1.6281	2.76317	2.15083	0.0204663	1.59919	0.896809	2.28591	1.67927
Variability of voltage (SD), lines are subjects, columns are SNRs (from -13 to -5dB) x timewindows: the first five columns are SNRs -13 to -5dB for the first time window etc..
-0.237134	0.157824	0.162811	-0.0474101	0.351907	-0.147974	0.0125699	-0.263496	0.473889	0.0665574	0.520781	-0.125803	-0.561931	0.607286	0.779994	-0.0556725	-0.761549	-0.234048	-0.0450374	1.02083	0.359818	-0.050015	0.643168	1.22948	1.51646	-0.23304	-0.328906	0.40111	1.36128	0.664252	0.207135	-0.0555716	0.681837	0.82835	0.95181	0.43785	-0.128618	0.562038	0.356026	0.865792	0.222408	0.100195	0.874379	0.412501	0.52452
-0.0790654	-0.0813854	0.0537843	0.0836457	0.146114	-0.149097	0.179452	0.41108	-0.00801127	0.257308	-0.144868	0.562991	0.339549	-0.013632	0.12034	-0.0547572	0.497499	-0.11489	-0.204465	0.217695	-0.0286503	0.434073	-0.203033	-0.074962	-0.0697064	-0.0184181	0.38635	-0.305618	0.185756	0.12187	-0.0658881	0.090977	0.324483	0.235137	0.42774	0.354453	0.185997	0.473937	0.352038	0.571207	0.142818	0.0300164	0.130435	0.237747	0.0955503
0.254513	-0.0235449	0.302598	0.0732004	0.331499	0.235094	0.0545579	-0.198451	0.475656	0.236829	0.520778	0.194465	0.438904	0.271602	0.488935	-0.208785	-0.0345475	0.134938	0.037074	0.605162	-0.531743	-0.308526	0.0182207	0.384845	0.918463	-0.414103	-0.129188	0.4542	0.251859	0.304708	-0.0833985	-0.0134513	0.311573	0.419895	0.161722	0.123972	-0.0893073	0.18277	0.568838	0.171865	0.351333	0.278482	0.112974	0.492198	0.126312
0.220522	0.27414	-0.0382604	0.0110143	0.267583	0.0450909	0.0969841	0.219108	0.0937843	0.17847	-0.0696667	0.137045	0.28152	0.0508184	0.12527	-0.127023	0.291299	0.0589842	0.238257	0.0804449	0.0190762	-0.11058	-0.00162968	-0.152925	-0.174517	-0.180571	-0.264312	0.061428	-0.236987	-0.36732	0.230895	0.138754	0.0642764	0.48698	-0.185514	0.145583	-0.221087	0.0171372	0.196976	0.124289	0.170905	-0.060117	0.0420141	0.371012	0.236187
-0.104285	0.258989	0.0323178	-0.139129	0.147386	-0.183317	-0.154056	-0.374546	-0.207437	-0.174655	0.226639	-0.136508	-0.0416798	-0.230041	0.00685993	0.176618	-0.195815	0.203929	-0.075069	-0.111948	0.346299	-0.192049	0.180171	0.109163	-0.12092	0.232608	-0.331264	0.210156	0.285451	0.111034	-0.310966	-0.396185	0.0581035	0.104575	-0.390674	-0.0631028	-0.52189	0.202986	-0.0314582	-0.144202	-0.0471994	-0.470065	0.185662	0.290859	-0.200683
-0.281647	-0.222388	0.174121	-0.03371	-0.176094	-0.0383236	0.0249167	0.0067875	-0.151453	-0.331673	-0.059731	0.0304499	0.222687	-0.0783223	0.257241	-0.476086	0.125295	-0.0113505	-0.317326	-0.284834	-0.645912	-0.384944	-0.0470324	-0.250989	0.20293	-0.17878	0.629445	0.527538	-0.0414667	0.368989	0.0065337	0.288889	0.39743	0.438499	0.606852	-0.410296	-0.461088	0.0486552	-0.382903	0.147274	-0.187458	-0.20854	0.426411	0.12227	0.151292
0.319134	0.242887	0.0187501	0.284839	0.17529	0.331848	0.367536	-0.102501	0.64253	0.217708	-0.334862	0.00702725	0.228197	0.570197	-0.0494936	-0.36209	0.181036	0.45503	1.1027	1.06071	0.0974887	0.207758	0.639749	1.1218	0.897975	0.181533	0.460353	0.649737	0.842014	0.620355	0.294368	0.249302	0.760837	0.903326	0.77454	0.22464	0.454139	0.680565	0.35741	0.553433	-0.0220416	0.158368	0.541853	-0.0598532	0.154237
-0.00361595	0.256221	0.520381	0.150312	0.22379	-0.093897	0.375737	0.458856	-0.0111887	0.321069	-0.921975	-0.481977	-0.455681	-0.890755	-0.441125	-0.216081	0.0835068	0.404095	0.415482	0.462635	0.258538	0.187345	0.410366	0.93086	0.573021	0.0607931	0.546113	0.625893	0.487477	0.261745	-0.105028	-0.39557	0.344755	0.15058	-0.494455	-0.439072	-0.131941	0.420425	-0.209442	-0.534796	-0.60032	-0.280657	-0.020054	-0.463209	-0.843972
-0.379029	-0.0514414	0.0793521	0.0183023	0.157938	-0.227945	0.00150758	0.268286	0.358967	-0.0250711	-0.522092	0.0684059	-0.0651124	-0.134503	-0.186701	-0.274732	0.149045	0.307793	-0.0478694	0.0141767	0.388206	0.247838	0.576781	0.500818	0.382509	-0.154251	0.343853	0.291281	0.611374	0.558419	-0.169895	0.185	0.441317	0.512059	0.959879	-0.247861	0.221351	0.0204912	0.41918	0.631413	-0.0630718	0.0652972	-0.0483037	0.165351	0.268571
0.0252274	-0.142946	-0.0226535	0.0700364	-0.0561129	0.540504	0.385496	0.336663	0.439698	0.240209	0.552805	0.209195	0.23468	0.4614	0.22133	0.327781	-0.332049	0.0344112	0.22368	0.207625	0.174172	-0.0847828	0.0282696	0.36866	-0.0873909	0.177415	-0.319594	0.125167	0.234021	-0.160759	0.105312	0.0906385	0.320415	0.246772	0.112072	-6.08618e-06	0.233572	0.189872	-0.0808866	-0.190826	0.115836	-0.0375477	0.0459585	0.0992454	-0.230614
-0.277537	0.0254196	0.145834	-0.281388	0.495391	0.329688	-0.124762	0.734698	0.476074	0.679928	1.15299	0.494195	1.10814	0.674111	0.573051	1.51492	0.423129	0.684521	0.837923	1.30013	0.666957	0.581698	0.550869	0.537687	0.417781	0.75243	0.374029	0.272664	0.275244	-0.322161	0.240059	0.0531175	0.149116	0.531054	-0.301653	0.130119	0.210406	0.813955	0.39853	-0.227444	-0.491856	-0.694253	-0.555442	-0.442788	-0.63892
0.0778295	-0.0741741	-0.113367	-0.0292074	0.208274	0.579957	0.30011	0.786783	0.439971	0.351457	0.208477	-0.256086	0.00206368	-0.473239	0.000585382	-0.216745	-0.0107341	-0.319191	-0.252063	0.264219	-0.247498	0.160025	0.104785	0.627269	0.32613	0.258657	0.0813673	0.359756	0.516804	0.512086	0.0631884	-0.0607526	0.33863	0.229055	0.428407	0.537184	-0.233809	0.028079	0.175848	0.276627	-0.0526566	-0.108983	-0.491219	-0.371099	-0.38181
-0.0322632	-0.048587	0.464567	-0.155017	0.0639078	0.0321528	0.25074	0.31251	0.0573135	0.600797	-0.124133	0.0747784	-0.0353093	0.0767804	0.369903	-0.188466	-0.267692	0.30924	-0.0546386	0.491813	-0.00925097	-0.152653	0.305259	0.402589	0.928361	0.0835154	0.396738	0.424326	0.610116	0.868154	-0.0121792	0.0298342	0.464234	0.403173	0.458813	0.039204	0.360995	0.372852	0.638861	0.261791	-0.10325	-0.196539	-0.0135374	0.127926	0.0102334
-0.0794603	0.156867	0.294113	-0.0963316	0.443409	0.0408449	-0.286239	-0.0319214	-0.152391	0.307574	0.315167	0.0202054	0.0706393	0.541297	0.465299	0.683646	0.232215	0.698248	0.471998	0.869556	0.541186	0.391302	0.697319	0.405508	0.228596	0.518107	0.554583	0.625161	0.580149	0.0385942	-0.0383434	0.49229	0.222339	0.273915	-0.0906966	0.174963	0.584331	0.329562	0.281851	0.196132	-0.246963	-0.131663	-0.0941917	0.108517	-0.0631239
-0.183485	-0.0989228	-0.216434	-0.0718295	-0.212396	-0.230906	-0.0815476	-0.242428	-0.0208747	0.0234119	-0.0380158	-0.0908291	-0.194897	-0.00691676	0.194461	-0.0635533	-0.246532	-0.123296	0.10703	0.304604	0.178368	0.0101574	0.0491617	0.288832	0.469342	0.0782913	0.249335	0.257873	0.286085	0.247823	-0.0977411	-0.0764605	0.276624	0.0667481	0.135854	0.241212	0.318508	0.098007	0.278743	0.402191	-0.228896	0.085139	-0.029731	0.168668	0.119023
0.565434	0.320637	-0.261354	-0.103922	-0.408885	0.338009	0.148805	-0.503117	0.226909	0.135217	-0.146308	0.133043	0.978987	0.303061	0.372466	-0.17046	-0.296635	-0.173466	-0.602724	-0.421135	-0.328168	0.131976	0.240017	1.08252	0.372499	-0.0218293	0.528268	0.0718269	0.555958	0.665388	-0.286745	0.213614	-0.127572	0.415403	0.0504112	-0.344449	-0.235271	0.169709	0.313302	0.10922	-0.245113	-0.158192	-0.212947	-0.182049	-0.128247
0.568002	0.673671	0.740169	0.831318	0.536014	0.567867	0.668428	0.390194	0.755883	0.678686	0.438815	0.60859	0.327883	0.579729	0.562186	-0.0949039	0.451789	0.147595	0.114464	0.480669	0.151169	0.204225	0.404443	0.214026	0.775151	0.296749	-0.0357804	0.486577	0.143241	0.413977	0.184201	0.131819	0.488931	0.42051	0.661086	-0.116395	0.00623764	0.282488	0.275675	0.756496	0.120876	0.0497672	0.265042	0.225955	0.399025
-0.168395	0.0444364	0.311685	0.147916	-0.735162	0.17591	0.565347	0.147569	-0.139933	0.0699368	0.214352	0.887377	0.0679545	-0.0573433	0.237793	0.0871425	0.484837	0.0655198	0.179928	0.602562	0.311453	0.376412	0.115359	0.7518	0.603646	0.438023	-0.0645983	0.656227	0.473412	-0.298814	0.00646175	-0.246928	0.0459896	0.365201	-0.271906	-0.316611	-0.344121	-0.147238	0.471731	-0.0177985	-0.348727	-0.105026	0.229114	0.0895777	0.286335
-0.0226141	-0.087845	-0.046493	0.152828	0.160678	0.000660477	0.0293096	0.209129	0.0631669	0.292657	0.0278971	0.262613	0.209185	0.416011	0.612507	-0.22575	0.104367	0.0728484	0.861664	1.00305	-0.088055	-0.15917	0.238155	0.912561	0.3953	-0.0782102	0.315943	0.242184	0.669133	0.300176	0.289754	-0.000968558	0.745123	0.624696	0.825558	-0.105863	-0.433219	-0.0120277	-0.103628	0.0767823	0.0245159	-0.109123	0.136766	-0.285879	0.0637362
0.380992	0.271384	0.130483	0.734536	-0.00224744	-0.0568361	-0.145973	0.276444	0.496379	0.390701	0.193022	0.567808	0.758722	0.448034	0.185123	-0.153571	-0.196587	0.210535	0.0514126	-0.443644	-0.125191	0.300862	0.507988	0.594874	0.0778928	-0.0822907	0.0354526	0.313461	0.625662	0.252299	0.0193144	-0.0078803	0.833066	0.285792	0.0747673	0.0188867	0.846019	0.851726	0.551317	-0.155716	0.417517	1.02885	1.24125	1.19467	0.420529

## Sheet: Figure 2 Panel B
Classification performance for SNR = -5dB, lines are training time, columns are testing time
0.495817	0.500971	0.501386	0.497362	0.494797	0.495624	0.497627	0.499442	0.501207	0.501236	0.497823	0.495306	0.49907	0.50452	0.504247	0.501949	0.503596	0.504594	0.500306	0.495433	0.494338	0.496914	0.502863	0.507226	0.502726	0.494315	0.493234	0.496639	0.49535	0.493903	0.499422	0.504102	0.500211	0.495414	0.496255	0.496318	0.492934	0.493469	0.497163	0.494165	0.486272	0.484556	0.487033	0.482895	0.474887	0.475127	0.484935	0.49574	0.501476	0.500932
0.506024	0.498406	0.498104	0.50167	0.496428	0.492646	0.499896	0.502649	0.494875	0.493713	0.499628	0.496332	0.490679	0.497753	0.504106	0.495549	0.488472	0.494776	0.498864	0.49356	0.492106	0.496657	0.498131	0.499906	0.507227	0.510889	0.503795	0.493449	0.489213	0.492691	0.498952	0.501411	0.501138	0.504762	0.509837	0.508984	0.505568	0.50559	0.505387	0.502608	0.501294	0.500319	0.496481	0.493765	0.494326	0.494283	0.494718	0.499231	0.50437	0.506799
0.501998	0.505327	0.503874	0.498824	0.500068	0.500732	0.492666	0.491042	0.504247	0.511462	0.502757	0.498023	0.505047	0.507304	0.500888	0.498087	0.50076	0.504567	0.510325	0.512638	0.504992	0.497561	0.501537	0.509355	0.511446	0.509538	0.505526	0.501239	0.502278	0.506122	0.505895	0.507674	0.517309	0.522822	0.516153	0.509277	0.510499	0.512358	0.509878	0.50559	0.500545	0.496812	0.49679	0.496003	0.492271	0.493088	0.499479	0.501281	0.497003	0.494715
0.496815	0.496267	0.496239	0.498151	0.500193	0.49896	0.497845	0.500187	0.501675	0.501082	0.503203	0.507185	0.508593	0.507243	0.502876	0.497028	0.497733	0.505826	0.51016	0.507971	0.507499	0.508992	0.507712	0.506531	0.507424	0.507316	0.507928	0.511078	0.511712	0.5087	0.506954	0.507563	0.511703	0.520816	0.524321	0.512895	0.500486	0.501735	0.504748	0.496779	0.489515	0.493974	0.500713	0.501174	0.501166	0.504531	0.505091	0.499813	0.494936	0.494815
0.50097	0.493783	0.49048	0.492536	0.495443	0.494448	0.494569	0.501864	0.50902	0.507128	0.502953	0.506337	0.511265	0.507963	0.503194	0.507875	0.514402	0.510001	0.501325	0.500283	0.50157	0.498363	0.497956	0.503554	0.506752	0.505668	0.504939	0.502933	0.499466	0.500738	0.50528	0.505281	0.501945	0.499866	0.496359	0.49192	0.493832	0.499456	0.497176	0.488215	0.484652	0.486969	0.487252	0.48845	0.496451	0.503503	0.501895	0.499669	0.503776	0.505788
0.500438	0.50182	0.504859	0.503519	0.498039	0.495036	0.495891	0.497275	0.498792	0.498739	0.494376	0.492062	0.498743	0.506021	0.503203	0.496385	0.496997	0.503941	0.508424	0.506646	0.502452	0.500892	0.501987	0.504237	0.508824	0.513066	0.511233	0.507098	0.507534	0.50684	0.500075	0.497194	0.502163	0.504311	0.503686	0.50887	0.510392	0.498314	0.489387	0.495722	0.499567	0.492792	0.494326	0.505563	0.503229	0.487381	0.482744	0.493228	0.500938	0.500778
0.495714	0.491461	0.495585	0.501808	0.501987	0.49684	0.495914	0.502662	0.507444	0.50602	0.507133	0.510661	0.507099	0.502926	0.509478	0.515369	0.509081	0.504777	0.511427	0.513557	0.505759	0.502583	0.505986	0.505246	0.502557	0.504952	0.507781	0.507047	0.507418	0.510501	0.513081	0.514713	0.516176	0.516514	0.514946	0.511642	0.508086	0.505911	0.504017	0.501354	0.499665	0.49934	0.500014	0.503059	0.504188	0.496012	0.484754	0.48326	0.488221	0.489137
0.509133	0.50664	0.504798	0.508807	0.506256	0.499573	0.505548	0.513747	0.505832	0.497193	0.502439	0.50495	0.499027	0.499802	0.502501	0.496614	0.496023	0.504338	0.502715	0.495626	0.501333	0.507648	0.502471	0.504166	0.514551	0.510795	0.501212	0.508614	0.515365	0.50237	0.494881	0.507679	0.513005	0.501287	0.498099	0.50795	0.510425	0.502975	0.496926	0.495544	0.500372	0.508296	0.506191	0.496074	0.496777	0.504995	0.500655	0.490467	0.494294	0.50403
0.497792	0.49181	0.501632	0.508399	0.502733	0.499346	0.505135	0.507955	0.502224	0.496542	0.495757	0.496911	0.499297	0.504154	0.508769	0.509203	0.505641	0.50087	0.496405	0.493732	0.495872	0.502444	0.507258	0.506184	0.502617	0.502037	0.505506	0.507998	0.503098	0.49443	0.494683	0.504218	0.507236	0.499386	0.495114	0.499501	0.500963	0.495862	0.493148	0.495381	0.496877	0.495607	0.493395	0.492243	0.495117	0.500712	0.500468	0.491566	0.484298	0.485535
0.496229	0.498574	0.500613	0.497858	0.496122	0.501034	0.507483	0.507417	0.501906	0.496711	0.494889	0.499023	0.507083	0.509283	0.505297	0.508363	0.517248	0.514083	0.500175	0.495736	0.502964	0.507704	0.50806	0.509964	0.511516	0.511209	0.51274	0.51527	0.514811	0.512295	0.510315	0.50853	0.506493	0.505263	0.504733	0.502173	0.496711	0.494734	0.501927	0.509782	0.505405	0.493849	0.490839	0.496823	0.499566	0.495931	0.491245	0.486133	0.480366	0.478627
0.50074	0.50607	0.509755	0.509249	0.503347	0.496369	0.495898	0.501303	0.503823	0.500446	0.49712	0.498606	0.503977	0.509308	0.510477	0.507496	0.504774	0.503318	0.499243	0.492578	0.488945	0.491557	0.497718	0.501904	0.501277	0.500613	0.506013	0.511991	0.508225	0.499247	0.497794	0.501516	0.500065	0.497607	0.502164	0.505613	0.500539	0.498802	0.509053	0.517668	0.513018	0.505529	0.506323	0.508209	0.502994	0.498229	0.501728	0.505205	0.499167	0.490457
0.49252	0.48975	0.494882	0.497702	0.496675	0.500062	0.505026	0.502123	0.495794	0.49758	0.504792	0.505694	0.500444	0.499395	0.504199	0.506372	0.503325	0.501165	0.501462	0.500125	0.499243	0.503677	0.508132	0.50528	0.500785	0.503293	0.509848	0.514054	0.514787	0.511703	0.507121	0.508022	0.513881	0.515489	0.511782	0.510112	0.511947	0.514817	0.518803	0.521445	0.520191	0.519158	0.519658	0.515507	0.507827	0.50576	0.508601	0.508351	0.506585	0.508529
0.492163	0.492016	0.499041	0.502716	0.504111	0.501184	0.49238	0.491394	0.502803	0.507712	0.501358	0.503593	0.515864	0.517816	0.50943	0.507734	0.512122	0.51229	0.510392	0.510441	0.509662	0.509563	0.513361	0.515354	0.509952	0.503141	0.503444	0.508147	0.50754	0.50207	0.503632	0.513493	0.516597	0.50825	0.502157	0.503135	0.501426	0.496941	0.498506	0.503586	0.504213	0.501324	0.497581	0.492926	0.49249	0.500744	0.510524	0.512409	0.50758	0.502715
0.498486	0.503074	0.509601	0.510593	0.508009	0.502815	0.496581	0.497228	0.502874	0.502486	0.501637	0.512783	0.523935	0.51696	0.502816	0.502297	0.511802	0.515602	0.511467	0.506673	0.504932	0.506028	0.507683	0.505796	0.50055	0.499448	0.505727	0.510458	0.507833	0.506774	0.51249	0.514019	0.506272	0.501613	0.50543	0.506608	0.501423	0.499781	0.504167	0.506571	0.504692	0.502671	0.501396	0.500401	0.501259	0.502148	0.498906	0.495084	0.498616	0.505542
0.497453	0.506353	0.508667	0.503258	0.499307	0.500787	0.502498	0.504739	0.51078	0.513885	0.509097	0.504962	0.505947	0.504876	0.501929	0.504873	0.511636	0.516202	0.519593	0.520362	0.51454	0.508079	0.507984	0.509894	0.509854	0.510661	0.51125	0.50994	0.511835	0.516567	0.515376	0.509261	0.507806	0.510321	0.510131	0.508456	0.507742	0.506848	0.50861	0.5131	0.510812	0.501818	0.501503	0.511756	0.516167	0.511477	0.509414	0.509777	0.50514	0.500226
0.498929	0.497647	0.496775	0.496644	0.501824	0.507361	0.505126	0.499961	0.499315	0.501707	0.50691	0.513998	0.511132	0.495722	0.488523	0.500215	0.512138	0.511015	0.507749	0.510744	0.514842	0.516876	0.516179	0.510319	0.504804	0.508332	0.515466	0.515765	0.512467	0.511893	0.510315	0.506315	0.505318	0.506334	0.506336	0.51064	0.518096	0.515488	0.503155	0.498517	0.505816	0.51272	0.51495	0.516302	0.515295	0.512556	0.51428	0.517682	0.513718	0.505985
0.506009	0.494405	0.490297	0.502634	0.513402	0.507302	0.49558	0.498976	0.514521	0.519117	0.507571	0.500257	0.506812	0.513125	0.510264	0.506213	0.507547	0.513018	0.519643	0.521764	0.515943	0.509482	0.510311	0.514471	0.514921	0.512125	0.509542	0.50916	0.512733	0.519716	0.525088	0.523392	0.514773	0.505983	0.503513	0.506204	0.508717	0.509781	0.510387	0.508009	0.501473	0.49737	0.501238	0.506323	0.50421	0.501082	0.504659	0.504878	0.493993	0.488822
0.494159	0.49851	0.502268	0.504729	0.506355	0.507124	0.505776	0.503123	0.503974	0.507299	0.505857	0.503467	0.51005	0.518148	0.514777	0.507937	0.50945	0.510804	0.504051	0.499661	0.503262	0.505001	0.5031	0.507409	0.516409	0.518774	0.515078	0.514479	0.517051	0.517293	0.515257	0.513031	0.510934	0.510654	0.512468	0.513059	0.512369	0.513822	0.516483	0.517029	0.515769	0.513976	0.512015	0.510771	0.509809	0.509505	0.512557	0.514744	0.508339	0.500966
0.503417	0.501453	0.506363	0.508585	0.503647	0.504563	0.513223	0.515713	0.509246	0.501661	0.49579	0.495058	0.502998	0.51165	0.513211	0.51267	0.512769	0.508906	0.50427	0.504462	0.504399	0.501434	0.503654	0.512132	0.516431	0.512535	0.507371	0.507289	0.512102	0.515917	0.512851	0.505678	0.502388	0.504353	0.50855	0.515202	0.521822	0.521744	0.51613	0.511645	0.5077	0.503471	0.504948	0.510059	0.509014	0.504982	0.505897	0.50477	0.497498	0.495621
0.49171	0.496825	0.506709	0.504847	0.503481	0.514977	0.520918	0.508246	0.494217	0.492257	0.49553	0.499772	0.50689	0.513574	0.517027	0.518204	0.516137	0.511844	0.509199	0.507744	0.507224	0.511497	0.518103	0.519829	0.518541	0.520024	0.522256	0.522721	0.524703	0.528192	0.527051	0.518873	0.510059	0.508915	0.515211	0.520482	0.520807	0.521037	0.523082	0.522277	0.518261	0.516343	0.516839	0.514701	0.509856	0.508134	0.511046	0.512867	0.510022	0.505245
0.500117	0.500623	0.507056	0.509543	0.505601	0.505385	0.509089	0.508797	0.504935	0.500862	0.49783	0.499091	0.502858	0.50411	0.507857	0.515757	0.513865	0.501029	0.497125	0.504791	0.507038	0.503866	0.505597	0.507336	0.505523	0.508218	0.512101	0.50745	0.502295	0.506539	0.511965	0.511164	0.508382	0.505445	0.503205	0.506197	0.510362	0.50904	0.509686	0.517196	0.519556	0.513259	0.511165	0.514059	0.512276	0.511106	0.517915	0.52151	0.513893	0.507725
0.492903	0.487865	0.496141	0.503286	0.498282	0.496239	0.505751	0.508959	0.497579	0.489492	0.494318	0.500046	0.500442	0.503048	0.508841	0.510345	0.508294	0.509385	0.511856	0.511508	0.513444	0.519939	0.521217	0.514752	0.512155	0.515745	0.516176	0.515015	0.518837	0.520856	0.516241	0.514336	0.516658	0.512721	0.505696	0.509076	0.519544	0.522739	0.51767	0.513462	0.51263	0.511563	0.508538	0.503703	0.497562	0.493648	0.49687	0.504772	0.507778	0.503168
0.501379	0.505125	0.511229	0.505928	0.496533	0.493646	0.497875	0.506567	0.512136	0.507369	0.500717	0.503261	0.508893	0.511534	0.517206	0.522219	0.51552	0.505827	0.507514	0.51302	0.512091	0.510672	0.511039	0.508134	0.508185	0.516621	0.521484	0.516127	0.512968	0.517952	0.520707	0.515674	0.50789	0.50247	0.503562	0.510897	0.514216	0.508002	0.502921	0.506269	0.509316	0.506254	0.503212	0.5031	0.502791	0.503266	0.506487	0.509168	0.508578	0.507023
0.502635	0.49738	0.50222	0.504955	0.505241	0.507629	0.506601	0.503051	0.50554	0.509063	0.507259	0.509254	0.514836	0.509838	0.501111	0.5072	0.519234	0.519694	0.515372	0.514749	0.510804	0.504976	0.506808	0.510948	0.509446	0.509244	0.514222	0.516183	0.513564	0.512504	0.511682	0.507756	0.505115	0.506023	0.506163	0.506098	0.509761	0.511942	0.506107	0.499791	0.502851	0.508625	0.506012	0.499282	0.497917	0.49939	0.497289	0.494709	0.498434	0.507685
0.510326	0.502261	0.505902	0.512347	0.508827	0.502974	0.506652	0.514908	0.515708	0.507826	0.499959	0.49856	0.502028	0.505293	0.506614	0.50818	0.511265	0.513884	0.514401	0.513831	0.512167	0.508004	0.504232	0.505495	0.509967	0.513863	0.517984	0.520492	0.517651	0.515961	0.521873	0.525142	0.51756	0.51065	0.512057	0.512585	0.510866	0.516058	0.522897	0.519222	0.511195	0.511273	0.515231	0.513232	0.507847	0.506094	0.506433	0.503767	0.499935	0.500902
0.492251	0.506167	0.512668	0.504168	0.503754	0.515444	0.517808	0.508715	0.503485	0.503326	0.502761	0.50346	0.504323	0.50291	0.503723	0.508888	0.514264	0.517474	0.517034	0.512956	0.511227	0.51401	0.515676	0.516357	0.518672	0.516338	0.509357	0.510326	0.518757	0.520011	0.514158	0.512392	0.513625	0.512429	0.512447	0.516011	0.519959	0.523205	0.523476	0.517766	0.512558	0.515143	0.518542	0.51496	0.51084	0.511694	0.511643	0.509012	0.510807	0.517355
0.495748	0.505667	0.508073	0.503448	0.504725	0.505989	0.499422	0.497511	0.506315	0.512632	0.511424	0.508351	0.502563	0.497383	0.5036	0.515936	0.518482	0.513092	0.512188	0.515793	0.516785	0.514543	0.513997	0.517385	0.517897	0.50956	0.503754	0.513156	0.524867	0.521031	0.51052	0.508659	0.510965	0.510501	0.511218	0.513712	0.514921	0.517263	0.51909	0.513076	0.503468	0.502526	0.509392	0.513419	0.512719	0.513334	0.516182	0.515176	0.507812	0.502021
0.500436	0.500973	0.503423	0.503459	0.505835	0.509097	0.507484	0.506023	0.508968	0.508562	0.503842	0.504406	0.507879	0.505368	0.503604	0.510558	0.516609	0.514399	0.512248	0.513845	0.512376	0.508661	0.509816	0.513385	0.512689	0.510567	0.513016	0.517518	0.519167	0.519672	0.519787	0.513994	0.503812	0.501194	0.508225	0.512993	0.511828	0.512392	0.514566	0.511684	0.506132	0.505991	0.512324	0.51769	0.514293	0.505511	0.504274	0.511824	0.51409	0.508103
0.489406	0.486066	0.500517	0.508811	0.50266	0.499492	0.507956	0.515756	0.513201	0.507994	0.51005	0.51297	0.506991	0.502625	0.513366	0.525479	0.521322	0.512891	0.514895	0.516988	0.512833	0.513686	0.518387	0.51688	0.516839	0.523573	0.522298	0.512229	0.512724	0.521364	0.51933	0.511948	0.512955	0.514258	0.510417	0.513384	0.521733	0.520625	0.513463	0.512324	0.514269	0.515995	0.521147	0.522121	0.512083	0.506115	0.513779	0.517862	0.509594	0.504853
0.499118	0.493695	0.497148	0.500781	0.501093	0.504953	0.507285	0.500519	0.49535	0.501006	0.507273	0.506137	0.505306	0.510539	0.516419	0.51784	0.516914	0.517717	0.520454	0.522016	0.520532	0.517413	0.515412	0.516312	0.519511	0.522572	0.524069	0.524382	0.524142	0.524314	0.52509	0.523639	0.518823	0.516316	0.519731	0.521651	0.516051	0.512008	0.518897	0.5271	0.523572	0.516472	0.519979	0.526381	0.521391	0.512558	0.512785	0.515259	0.512398	0.512929
0.498976	0.500041	0.505142	0.505408	0.50486	0.504414	0.49919	0.493195	0.49459	0.501791	0.507074	0.506602	0.503217	0.504407	0.513209	0.520481	0.516968	0.509304	0.508945	0.512342	0.509916	0.506106	0.511266	0.520725	0.52055	0.510283	0.503549	0.50688	0.512739	0.515072	0.516749	0.517881	0.512702	0.503698	0.502471	0.509546	0.510568	0.501839	0.499561	0.509827	0.514644	0.506876	0.505349	0.513774	0.510599	0.498003	0.50217	0.51676	0.513715	0.501612
0.49437	0.498796	0.503724	0.501778	0.499127	0.500781	0.506035	0.511499	0.51001	0.501454	0.498649	0.505376	0.50799	0.503374	0.50545	0.51471	0.515931	0.508792	0.507728	0.514868	0.519536	0.518324	0.518016	0.522306	0.525257	0.520899	0.513563	0.509443	0.507757	0.511446	0.524748	0.533186	0.522176	0.510177	0.516948	0.523914	0.515158	0.511832	0.523829	0.52785	0.51825	0.514946	0.518504	0.514984	0.508254	0.507432	0.509819	0.513232	0.518033	0.520201
0.49919	0.510309	0.517606	0.508457	0.501021	0.502637	0.503388	0.505972	0.512839	0.51305	0.509108	0.513479	0.517835	0.510994	0.505496	0.511032	0.516201	0.514535	0.512248	0.510258	0.50694	0.506143	0.507863	0.508191	0.5092	0.51341	0.516372	0.514718	0.512732	0.516706	0.525692	0.529119	0.520586	0.511362	0.512936	0.514823	0.505405	0.497537	0.503098	0.507653	0.499658	0.49251	0.495057	0.49667	0.493947	0.495534	0.499358	0.497359	0.494188	0.49685
0.491528	0.500271	0.517532	0.517599	0.507203	0.506404	0.511827	0.509587	0.499962	0.495004	0.501304	0.509015	0.506506	0.501839	0.506608	0.512208	0.510126	0.508813	0.510339	0.507633	0.506763	0.513042	0.515317	0.512798	0.517644	0.521485	0.510455	0.500458	0.507123	0.513828	0.508451	0.505548	0.511038	0.514305	0.51595	0.52031	0.518645	0.509928	0.506641	0.506409	0.497045	0.486953	0.489977	0.495848	0.49209	0.489915	0.498268	0.503161	0.496837	0.494
0.501649	0.510227	0.52122	0.51532	0.502038	0.502146	0.5086	0.50651	0.502506	0.504525	0.504596	0.498823	0.496547	0.502307	0.50887	0.510272	0.508677	0.507368	0.506476	0.50685	0.509039	0.509266	0.506757	0.508087	0.513162	0.51239	0.506154	0.503761	0.503258	0.500711	0.505431	0.517138	0.517908	0.509257	0.512655	0.523442	0.519203	0.507537	0.508352	0.511445	0.501993	0.492966	0.495885	0.499637	0.49659	0.492428	0.488729	0.484232	0.483592	0.488413
0.495335	0.505164	0.508352	0.49945	0.494197	0.500805	0.509831	0.510398	0.501294	0.492821	0.495807	0.502956	0.500371	0.495568	0.501489	0.507486	0.503527	0.503701	0.513269	0.514057	0.502751	0.497861	0.504357	0.511681	0.516324	0.518781	0.516767	0.513286	0.513656	0.516582	0.518053	0.515667	0.511074	0.51318	0.524953	0.532669	0.528854	0.525895	0.527474	0.520619	0.50866	0.510174	0.52243	0.525946	0.518036	0.511027	0.510047	0.510879	0.509374	0.506871
0.495933	0.508265	0.507822	0.500952	0.500846	0.503588	0.507122	0.511569	0.506391	0.494527	0.49491	0.502562	0.499458	0.496667	0.50839	0.517558	0.512825	0.510117	0.514186	0.512742	0.508729	0.512169	0.517214	0.517438	0.517999	0.519252	0.514489	0.50629	0.505005	0.512424	0.518636	0.515762	0.509729	0.512265	0.522439	0.528005	0.525835	0.525567	0.530489	0.531118	0.523241	0.51747	0.521558	0.52627	0.521835	0.515133	0.514514	0.513555	0.507105	0.503133
0.4945	0.501765	0.507752	0.505715	0.50115	0.498142	0.499283	0.505404	0.505845	0.495531	0.492153	0.503442	0.508639	0.501673	0.502924	0.512755	0.512213	0.505895	0.509986	0.519128	0.521492	0.517236	0.510666	0.508488	0.514597	0.519401	0.516852	0.51628	0.518272	0.513599	0.508726	0.510907	0.508889	0.502648	0.509787	0.525311	0.528792	0.527211	0.537527	0.549238	0.548205	0.54561	0.552784	0.559642	0.555737	0.546553	0.540434	0.536648	0.530215	0.520384
0.497813	0.498122	0.502172	0.503313	0.499177	0.497789	0.502664	0.504193	0.497876	0.49575	0.504147	0.51037	0.507054	0.504759	0.508853	0.511167	0.509681	0.511098	0.51537	0.516778	0.513827	0.508381	0.504589	0.508366	0.517275	0.519581	0.512812	0.508255	0.510942	0.513972	0.513708	0.511372	0.506025	0.501631	0.505928	0.514864	0.521653	0.53547	0.560157	0.574463	0.567783	0.563499	0.575676	0.583899	0.575601	0.567772	0.569079	0.564307	0.547894	0.534902
0.496311	0.498065	0.501696	0.50161	0.496089	0.492977	0.497768	0.503002	0.501493	0.500502	0.506865	0.5109	0.503792	0.495799	0.498784	0.506809	0.508734	0.504674	0.501286	0.502698	0.507781	0.510656	0.509012	0.509658	0.515747	0.518273	0.51208	0.505873	0.507437	0.514143	0.52046	0.522112	0.517472	0.512109	0.513069	0.519715	0.530207	0.546747	0.565008	0.574913	0.578399	0.586773	0.598243	0.599733	0.59074	0.583588	0.581018	0.573947	0.560555	0.548907
0.498451	0.50376	0.503826	0.495679	0.492446	0.49493	0.494254	0.493568	0.498455	0.505066	0.511621	0.518013	0.516886	0.507897	0.504714	0.510755	0.51235	0.50606	0.505175	0.51362	0.518845	0.514023	0.507744	0.508578	0.512802	0.512115	0.507239	0.506506	0.512193	0.517523	0.517723	0.514111	0.508625	0.503193	0.500557	0.502143	0.511516	0.533705	0.561515	0.577898	0.582028	0.590764	0.606717	0.612637	0.603409	0.594144	0.591062	0.582804	0.565926	0.551977
0.497851	0.501202	0.505322	0.501145	0.489033	0.487236	0.496906	0.496273	0.485643	0.488843	0.504213	0.507519	0.499026	0.498384	0.506501	0.510958	0.509347	0.504773	0.50067	0.503801	0.511506	0.510442	0.503523	0.50834	0.520998	0.520747	0.509594	0.506246	0.510902	0.511976	0.509497	0.50663	0.501243	0.49712	0.499982	0.506453	0.515993	0.535503	0.560274	0.577206	0.588816	0.604608	0.617468	0.616465	0.607841	0.601756	0.595061	0.581089	0.56332	0.551081
0.501056	0.498827	0.497418	0.496219	0.493638	0.492662	0.495013	0.496518	0.495019	0.496696	0.506033	0.513764	0.508432	0.498222	0.500936	0.51301	0.515273	0.507306	0.505577	0.512209	0.514592	0.509621	0.506529	0.510842	0.516893	0.516227	0.510735	0.509079	0.509914	0.506295	0.503035	0.506397	0.508617	0.504296	0.501279	0.503741	0.511116	0.530212	0.560694	0.585152	0.595251	0.603555	0.618221	0.631521	0.635577	0.629722	0.616345	0.600319	0.586826	0.576487
0.500151	0.497231	0.502093	0.501804	0.494592	0.495593	0.504237	0.501981	0.490286	0.491795	0.506525	0.509205	0.497604	0.497405	0.512193	0.517441	0.507911	0.502694	0.505759	0.505166	0.501403	0.501969	0.503653	0.502783	0.504712	0.511469	0.516055	0.513919	0.510168	0.511551	0.514333	0.508801	0.498109	0.496488	0.505247	0.513502	0.522372	0.541223	0.565399	0.583075	0.594483	0.607056	0.623004	0.638158	0.644881	0.639967	0.630165	0.620253	0.606183	0.589383
0.495382	0.502198	0.503346	0.501299	0.501254	0.499007	0.493891	0.493347	0.49815	0.502776	0.50668	0.508834	0.504533	0.498495	0.50121	0.508866	0.509798	0.506327	0.506875	0.507529	0.50278	0.499048	0.501097	0.503564	0.504967	0.509248	0.512785	0.510821	0.509197	0.511904	0.511752	0.505389	0.499335	0.496912	0.496781	0.501547	0.514893	0.536002	0.560168	0.579348	0.58941	0.599308	0.618185	0.637508	0.644912	0.643886	0.640503	0.629295	0.609188	0.591268
0.488933	0.493283	0.499825	0.503064	0.499705	0.494862	0.496447	0.500139	0.498001	0.49663	0.502145	0.503812	0.498061	0.500753	0.514352	0.518596	0.507564	0.498937	0.501367	0.50535	0.504696	0.502721	0.502106	0.502695	0.504472	0.507547	0.511208	0.512678	0.50936	0.504389	0.502768	0.501817	0.496743	0.492349	0.495641	0.5038	0.512567	0.525653	0.544318	0.561592	0.576348	0.596876	0.622819	0.641705	0.649416	0.653848	0.654994	0.644997	0.628308	0.615497
0.49272	0.500043	0.504147	0.503527	0.497062	0.489906	0.494018	0.505008	0.504199	0.494583	0.496557	0.506652	0.505259	0.497243	0.501088	0.512265	0.513367	0.504376	0.498552	0.501117	0.504689	0.501174	0.494657	0.496743	0.507034	0.512831	0.510887	0.509238	0.508425	0.503637	0.499173	0.499496	0.498302	0.493465	0.494339	0.503012	0.512065	0.524577	0.547272	0.568465	0.576351	0.585967	0.612492	0.640109	0.651241	0.655132	0.659214	0.652342	0.635699	0.624694
0.487424	0.493063	0.499192	0.50454	0.503301	0.495371	0.490951	0.491225	0.489303	0.490077	0.499157	0.505022	0.499371	0.494764	0.502275	0.51272	0.513084	0.50616	0.503723	0.507468	0.508375	0.503614	0.499343	0.498321	0.500394	0.506834	0.512114	0.509101	0.505327	0.50963	0.51279	0.506462	0.498996	0.495515	0.492749	0.496694	0.513146	0.531236	0.541965	0.552402	0.56798	0.585153	0.602607	0.619982	0.634745	0.648493	0.660533	0.66128	0.650059	0.640981
0.49908	0.502326	0.503182	0.507317	0.508257	0.501318	0.496862	0.496042	0.491213	0.49168	0.503229	0.50634	0.49546	0.493936	0.50523	0.507218	0.498657	0.495471	0.497347	0.499039	0.50382	0.506913	0.501884	0.499236	0.506466	0.511734	0.508568	0.506234	0.508589	0.511317	0.512975	0.509552	0.496809	0.485292	0.488365	0.499954	0.509184	0.521316	0.540505	0.554633	0.558324	0.565685	0.584073	0.601737	0.612743	0.626412	0.643576	0.651439	0.648708	0.648278
0.493031	0.494335	0.49917	0.502243	0.499586	0.496651	0.500698	0.503692	0.495834	0.489926	0.499281	0.508484	0.501242	0.490185	0.489948	0.493427	0.49309	0.493921	0.498127	0.501905	0.505001	0.507832	0.507447	0.504127	0.501706	0.499682	0.495623	0.493037	0.495749	0.49952	0.500123	0.500836	0.502071	0.498511	0.494247	0.499967	0.512508	0.521338	0.528571	0.538661	0.546313	0.553359	0.569711	0.589886	0.602413	0.614779	0.634416	0.648341	0.650944	0.656274
0.496637	0.50264	0.502542	0.500402	0.499242	0.495998	0.494357	0.496963	0.497895	0.49698	0.499021	0.499222	0.493484	0.490683	0.496493	0.503355	0.504612	0.501663	0.498598	0.499308	0.503158	0.504245	0.501953	0.502313	0.505466	0.506468	0.50658	0.508968	0.510226	0.507501	0.503488	0.49829	0.489983	0.484845	0.490378	0.499891	0.503489	0.508224	0.523785	0.539612	0.543564	0.546073	0.558203	0.570754	0.579146	0.595879	0.620409	0.635164	0.64056	0.653506
0.498744	0.500346	0.50027	0.500352	0.501869	0.499424	0.495812	0.497265	0.496969	0.491474	0.492415	0.499321	0.496518	0.488014	0.491987	0.503507	0.505682	0.502352	0.504097	0.505636	0.502122	0.501525	0.506673	0.508964	0.505468	0.502668	0.502348	0.500231	0.498763	0.504859	0.512906	0.509341	0.497578	0.494606	0.500907	0.502585	0.501059	0.50869	0.521719	0.52782	0.53005	0.538992	0.552947	0.562957	0.568997	0.580528	0.601831	0.623705	0.638095	0.652221
0.501902	0.498048	0.493235	0.497685	0.503826	0.501237	0.498656	0.502462	0.503368	0.498851	0.495908	0.494184	0.492299	0.494658	0.499021	0.499025	0.497546	0.498949	0.500733	0.502263	0.504892	0.505448	0.50368	0.504547	0.50696	0.506321	0.504798	0.504652	0.50297	0.50088	0.501717	0.500771	0.493809	0.487835	0.489225	0.493348	0.495956	0.501312	0.511407	0.519162	0.520134	0.521533	0.53019	0.540805	0.548457	0.560663	0.582027	0.60355	0.620987	0.641143
0.50008	0.503631	0.503706	0.504527	0.50357	0.497387	0.496967	0.504906	0.504426	0.494591	0.493981	0.500717	0.498565	0.493866	0.498413	0.501148	0.494376	0.490376	0.492425	0.492575	0.495937	0.506169	0.509529	0.503467	0.503215	0.507378	0.50214	0.493519	0.493497	0.495711	0.493588	0.491819	0.489789	0.484934	0.484395	0.490464	0.495622	0.500177	0.508222	0.513212	0.511148	0.510557	0.516492	0.525831	0.537524	0.549972	0.560949	0.577156	0.603516	0.628685
0.501584	0.500658	0.504397	0.505715	0.501365	0.497867	0.501374	0.506269	0.502861	0.495234	0.495549	0.501158	0.499714	0.494229	0.496608	0.503149	0.502681	0.497317	0.493759	0.490539	0.487714	0.490267	0.496278	0.4992	0.499907	0.502315	0.503407	0.498574	0.491592	0.490808	0.495885	0.496477	0.489463	0.486145	0.491618	0.494155	0.489001	0.489256	0.499131	0.504557	0.501383	0.503272	0.515696	0.528819	0.53631	0.54179	0.55122	0.568188	0.590468	0.612429
0.500528	0.499336	0.495961	0.498275	0.501056	0.496159	0.494681	0.502964	0.504225	0.493822	0.490909	0.498444	0.499148	0.493497	0.496954	0.506644	0.506255	0.49433	0.484732	0.486517	0.495524	0.502462	0.5033	0.500752	0.498283	0.49592	0.492163	0.487987	0.48651	0.488518	0.491578	0.493154	0.491468	0.487244	0.485987	0.490509	0.494535	0.494169	0.494996	0.498122	0.49743	0.495886	0.501576	0.510414	0.516253	0.52578	0.54372	0.563342	0.583197	0.608282
0.5082	0.509863	0.500593	0.499199	0.503259	0.495129	0.486581	0.494829	0.50301	0.497435	0.495039	0.501124	0.499512	0.492732	0.494747	0.497975	0.491045	0.481927	0.480536	0.486476	0.49525	0.498203	0.491375	0.486572	0.491309	0.49321	0.485725	0.480936	0.483346	0.484515	0.48449	0.486651	0.484196	0.477045	0.477941	0.486458	0.488781	0.48697	0.492801	0.499733	0.496287	0.4915	0.496424	0.50277	0.503622	0.509208	0.525981	0.546184	0.565863	0.588928
0.495069	0.49819	0.502839	0.505027	0.505028	0.49919	0.494201	0.498091	0.500496	0.496136	0.498876	0.508016	0.506482	0.497917	0.496559	0.496749	0.49174	0.48967	0.491035	0.48999	0.493856	0.504682	0.506174	0.494955	0.48798	0.487976	0.482409	0.474549	0.477721	0.488018	0.491528	0.487021	0.483128	0.483437	0.484483	0.482774	0.480198	0.481826	0.486687	0.487358	0.483642	0.484572	0.49119	0.494409	0.49412	0.500397	0.515588	0.534955	0.558389	0.584213
0.504801	0.502281	0.498127	0.501213	0.502213	0.493921	0.493212	0.505669	0.50922	0.499609	0.499589	0.510381	0.509688	0.497386	0.492644	0.495832	0.493818	0.487798	0.486847	0.490684	0.49592	0.501292	0.5006	0.491146	0.485355	0.490957	0.493956	0.485372	0.479965	0.486066	0.489452	0.48311	0.477879	0.478331	0.47923	0.47977	0.480645	0.481145	0.484051	0.48718	0.482311	0.474325	0.475869	0.481881	0.482071	0.486069	0.503505	0.523665	0.539999	0.561919
0.506071	0.503559	0.506275	0.507328	0.500192	0.49339	0.497151	0.504621	0.503583	0.497377	0.496836	0.501006	0.500912	0.494413	0.487435	0.485296	0.486502	0.485442	0.483031	0.487778	0.50012	0.507746	0.504096	0.497223	0.494643	0.493829	0.491004	0.487643	0.486305	0.486436	0.485386	0.481784	0.477124	0.47395	0.473833	0.476591	0.480049	0.482359	0.483684	0.48284	0.478189	0.474748	0.478793	0.485018	0.485459	0.486341	0.497346	0.515472	0.536141	0.561653
0.508409	0.497692	0.489877	0.495507	0.503082	0.499467	0.492843	0.494599	0.49893	0.49742	0.49358	0.492597	0.493596	0.494926	0.495517	0.493469	0.489276	0.486337	0.486963	0.491023	0.497038	0.502254	0.502802	0.496744	0.488615	0.486381	0.490257	0.492527	0.491593	0.492598	0.49267	0.48478	0.475658	0.477432	0.484789	0.483881	0.47768	0.479158	0.486759	0.48834	0.482745	0.479111	0.479965	0.480002	0.478931	0.483261	0.495735	0.513309	0.534931	0.560564
0.507212	0.501049	0.494141	0.497132	0.503607	0.500246	0.494273	0.496839	0.499897	0.497114	0.496334	0.498058	0.495318	0.49079	0.487988	0.484115	0.482432	0.48672	0.489826	0.488563	0.490315	0.495338	0.496526	0.493272	0.487876	0.481856	0.481002	0.48696	0.490574	0.486151	0.478532	0.472784	0.470874	0.473265	0.475757	0.473781	0.469218	0.466011	0.466093	0.470034	0.473938	0.473395	0.472634	0.475654	0.476046	0.472421	0.477065	0.495347	0.518182	0.540521
0.505297	0.49654	0.493318	0.499699	0.504954	0.502318	0.501191	0.505722	0.506119	0.500914	0.499534	0.50054	0.495099	0.486806	0.4839	0.483298	0.480491	0.479213	0.480932	0.48321	0.489294	0.499622	0.50212	0.490797	0.479341	0.479222	0.483163	0.482532	0.480077	0.478764	0.477822	0.478973	0.4806	0.475933	0.467444	0.464222	0.463158	0.45813	0.458094	0.467589	0.471636	0.465541	0.465417	0.472544	0.470995	0.465269	0.473788	0.493268	0.51069	0.52994
0.506061	0.498374	0.492857	0.500022	0.509839	0.505007	0.493132	0.491533	0.495699	0.495346	0.496315	0.501293	0.499138	0.488248	0.48154	0.483145	0.483654	0.47819	0.473445	0.476972	0.4871	0.495341	0.496327	0.491822	0.48599	0.480909	0.477244	0.476897	0.481096	0.485064	0.482639	0.477204	0.476018	0.477235	0.476352	0.474744	0.471849	0.466338	0.464681	0.468084	0.465185	0.455418	0.452814	0.457485	0.457409	0.456465	0.466797	0.48535	0.504345	0.525891
0.50114	0.494561	0.494415	0.500635	0.501229	0.494276	0.494204	0.503792	0.50713	0.501132	0.500923	0.506912	0.503042	0.489975	0.484029	0.486335	0.484458	0.477163	0.473569	0.476919	0.483818	0.490554	0.493832	0.492072	0.486208	0.477378	0.469493	0.47008	0.477642	0.478438	0.469478	0.465883	0.471878	0.473163	0.467195	0.464708	0.462904	0.456373	0.456273	0.463416	0.458948	0.445131	0.444304	0.452221	0.449759	0.446058	0.457479	0.474893	0.488851	0.506905
0.502266	0.49905	0.497356	0.507032	0.513299	0.498867	0.48507	0.495055	0.507821	0.501568	0.494909	0.502261	0.504078	0.490982	0.482741	0.487044	0.486839	0.475101	0.466016	0.470467	0.483257	0.492565	0.491469	0.484157	0.481151	0.483725	0.482152	0.474488	0.470305	0.47162	0.470903	0.468052	0.468457	0.470342	0.47022	0.468985	0.465932	0.462093	0.463705	0.467466	0.461045	0.449424	0.451436	0.464034	0.465597	0.455984	0.456765	0.474102	0.494157	0.509947
0.512644	0.502026	0.497273	0.505019	0.504603	0.493176	0.491018	0.499765	0.503209	0.500783	0.502673	0.506092	0.501911	0.491644	0.484052	0.482774	0.482621	0.477439	0.470697	0.472471	0.484347	0.494944	0.493516	0.483719	0.478611	0.480836	0.479285	0.471821	0.470151	0.474373	0.472935	0.469128	0.472095	0.473577	0.467196	0.463691	0.46524	0.46287	0.461197	0.465205	0.462796	0.45205	0.448126	0.450424	0.448001	0.44749	0.455837	0.465029	0.476253	0.497568
0.503834	0.496093	0.491964	0.498169	0.50423	0.499918	0.492776	0.493945	0.499871	0.502363	0.501813	0.500175	0.496345	0.491684	0.487151	0.480646	0.474969	0.475476	0.47928	0.482369	0.48873	0.497673	0.498819	0.490812	0.48402	0.480398	0.473867	0.467943	0.469599	0.473567	0.472666	0.47072	0.471431	0.471966	0.47324	0.476359	0.473995	0.465403	0.462895	0.467055	0.463471	0.452713	0.448657	0.449215	0.444954	0.443179	0.452018	0.463458	0.473351	0.489548
0.504787	0.496388	0.493603	0.500483	0.502256	0.496748	0.496105	0.499816	0.499041	0.496882	0.499292	0.501146	0.4972	0.491642	0.488405	0.484378	0.47722	0.471842	0.474015	0.48181	0.489284	0.494301	0.496014	0.492145	0.485037	0.480061	0.476343	0.470892	0.466382	0.464849	0.464817	0.46673	0.46822	0.464367	0.461416	0.467045	0.469986	0.461216	0.455613	0.460208	0.458183	0.447447	0.445175	0.448279	0.442954	0.438756	0.446688	0.45615	0.463674	0.48042
0.504474	0.497253	0.496712	0.505485	0.501933	0.485765	0.485094	0.499385	0.501255	0.494067	0.498453	0.505122	0.499746	0.492761	0.48897	0.479703	0.472039	0.475431	0.478838	0.478169	0.487049	0.501487	0.501648	0.48988	0.482991	0.480397	0.474141	0.468886	0.469178	0.4691	0.46604	0.465452	0.468707	0.47132	0.471275	0.46889	0.464273	0.460604	0.461058	0.461649	0.45814	0.455278	0.45683	0.456228	0.449577	0.445259	0.45007	0.459494	0.469504	0.483696
0.50611	0.498127	0.49457	0.499717	0.49999	0.490189	0.485027	0.491293	0.497573	0.497998	0.498713	0.501351	0.500248	0.49275	0.483652	0.480474	0.482843	0.482529	0.479476	0.481776	0.487272	0.488479	0.488493	0.488644	0.481137	0.47002	0.468269	0.471599	0.468937	0.465603	0.467819	0.468145	0.462705	0.457788	0.456691	0.457357	0.457015	0.454911	0.45589	0.461842	0.462866	0.454684	0.449232	0.451303	0.451332	0.44904	0.452968	0.461496	0.470847	0.484981
0.504756	0.501395	0.497339	0.498691	0.49961	0.492228	0.485853	0.491375	0.500506	0.50178	0.499379	0.50058	0.500732	0.492671	0.481413	0.478291	0.48288	0.483727	0.478654	0.478148	0.486087	0.493958	0.494734	0.489253	0.481498	0.475065	0.471389	0.470242	0.471498	0.473099	0.471714	0.467752	0.463096	0.458442	0.458008	0.463406	0.465073	0.459862	0.461624	0.47212	0.472219	0.460195	0.45592	0.45968	0.455834	0.44995	0.455266	0.464578	0.471924	0.486728
0.503507	0.502478	0.50066	0.499514	0.497925	0.492709	0.488317	0.490055	0.492874	0.491884	0.491444	0.495026	0.498687	0.496472	0.487699	0.481116	0.484129	0.487371	0.479903	0.473423	0.482507	0.49479	0.491922	0.480575	0.475671	0.475221	0.472288	0.469984	0.470257	0.46743	0.461799	0.460915	0.463433	0.46193	0.459588	0.461468	0.460827	0.457278	0.46407	0.477511	0.477027	0.466352	0.466423	0.47115	0.463482	0.455728	0.464024	0.476034	0.481443	0.491062
0.505783	0.502836	0.503661	0.511449	0.510247	0.496688	0.491584	0.499968	0.503728	0.501103	0.505012	0.509123	0.499929	0.485843	0.481836	0.485551	0.486666	0.482335	0.477227	0.477721	0.484705	0.491297	0.490988	0.483789	0.474511	0.470173	0.473712	0.478059	0.47612	0.472753	0.473942	0.473655	0.466715	0.4618	0.465371	0.467766	0.462461	0.461272	0.471264	0.477804	0.471225	0.465217	0.468951	0.470214	0.462659	0.458356	0.463192	0.470535	0.480668	0.497671
0.505181	0.503377	0.501434	0.506525	0.508561	0.500157	0.49409	0.496487	0.496026	0.49227	0.495457	0.501229	0.500105	0.495313	0.491255	0.487857	0.487392	0.486706	0.479411	0.474454	0.483954	0.49681	0.494492	0.479969	0.468786	0.466933	0.468935	0.468089	0.465768	0.468441	0.473413	0.470867	0.462204	0.457929	0.459092	0.458131	0.453559	0.452932	0.463383	0.47978	0.486396	0.478455	0.47012	0.470707	0.472844	0.471424	0.47121	0.475261	0.48375	0.495503
0.50291	0.503763	0.500545	0.50236	0.506583	0.502714	0.493204	0.487931	0.489062	0.494383	0.499867	0.498636	0.491394	0.48693	0.486555	0.485299	0.482643	0.476845	0.466839	0.465396	0.481695	0.497201	0.491612	0.475082	0.46598	0.463749	0.463998	0.469226	0.47488	0.473593	0.470681	0.47241	0.472587	0.467309	0.462911	0.460805	0.457453	0.458934	0.471234	0.483376	0.483065	0.4769	0.475681	0.475375	0.468865	0.461438	0.462253	0.471524	0.482759	0.490778
0.50286	0.501313	0.502993	0.505014	0.503156	0.495953	0.487878	0.486936	0.494032	0.499346	0.496399	0.493011	0.496778	0.499739	0.493924	0.486951	0.483996	0.476856	0.466993	0.470061	0.485988	0.495141	0.48897	0.478086	0.471176	0.466062	0.46052	0.458685	0.462764	0.466436	0.4648	0.461934	0.460011	0.456205	0.453662	0.454355	0.450446	0.444929	0.454024	0.472113	0.476	0.468323	0.467706	0.469219	0.462292	0.458658	0.466112	0.472943	0.475762	0.482461
0.502394	0.493382	0.486633	0.496082	0.505982	0.498245	0.489713	0.496028	0.499116	0.489715	0.488173	0.497775	0.496888	0.485842	0.484607	0.490709	0.487504	0.477374	0.472564	0.47526	0.484122	0.495723	0.497836	0.486052	0.475394	0.47498	0.474261	0.468123	0.465739	0.469443	0.472826	0.473584	0.470419	0.463775	0.461491	0.463556	0.459274	0.454351	0.464038	0.476925	0.472887	0.462769	0.463736	0.465852	0.459486	0.455827	0.460412	0.466196	0.474249	0.488333
0.50358	0.49739	0.491886	0.498559	0.50638	0.500615	0.492099	0.493947	0.497451	0.495995	0.496736	0.498149	0.493106	0.488519	0.490809	0.490887	0.484075	0.478735	0.477339	0.476015	0.478591	0.486592	0.488397	0.478568	0.469678	0.46965	0.469149	0.462704	0.459193	0.463484	0.468024	0.465649	0.457665	0.451963	0.455031	0.459589	0.452831	0.442707	0.448202	0.462275	0.462691	0.452983	0.452181	0.459239	0.461731	0.458751	0.455163	0.455569	0.466532	0.484756
0.500683	0.493773	0.491629	0.498385	0.501586	0.496082	0.494831	0.501391	0.501364	0.492699	0.490337	0.495256	0.492858	0.482416	0.478923	0.486552	0.491599	0.483938	0.472016	0.469319	0.475294	0.481044	0.483709	0.482758	0.476219	0.469429	0.46977	0.472087	0.468146	0.461534	0.457159	0.452436	0.448693	0.451893	0.459155	0.46118	0.455785	0.449489	0.44931	0.454149	0.454581	0.447764	0.444855	0.451994	0.459359	0.460297	0.460223	0.461933	0.465902	0.478916
0.509059	0.504911	0.497491	0.499775	0.504419	0.499778	0.493917	0.496184	0.498232	0.495406	0.496668	0.49995	0.493871	0.485431	0.487695	0.491609	0.485202	0.477421	0.476672	0.476915	0.477358	0.481988	0.482987	0.475078	0.468596	0.467823	0.464981	0.462129	0.465624	0.467574	0.462211	0.458206	0.457757	0.455219	0.455272	0.459167	0.454527	0.444413	0.447351	0.458128	0.457546	0.45231	0.456766	0.461869	0.460081	0.462101	0.469013	0.47123	0.474997	0.489382
0.510149	0.504319	0.494524	0.497629	0.498998	0.487845	0.484616	0.494957	0.496871	0.489872	0.492545	0.498865	0.49406	0.487389	0.48831	0.486816	0.478558	0.472778	0.472414	0.474524	0.479555	0.484075	0.481916	0.476239	0.472851	0.469553	0.466282	0.468464	0.471237	0.464283	0.454446	0.454868	0.458624	0.454733	0.452552	0.458831	0.459483	0.450445	0.44842	0.455662	0.45757	0.455668	0.460218	0.464718	0.462761	0.46379	0.470262	0.472369	0.472824	0.48278
0.508825	0.499427	0.485287	0.487015	0.492623	0.485379	0.48044	0.490385	0.49808	0.495138	0.49641	0.50152	0.494459	0.480806	0.478972	0.485732	0.485026	0.475532	0.468889	0.473061	0.484465	0.4913	0.487516	0.479832	0.473713	0.465847	0.458688	0.461273	0.469178	0.468975	0.463292	0.463422	0.464341	0.456582	0.448004	0.447019	0.447021	0.446199	0.452257	0.459997	0.458669	0.455224	0.458151	0.459255	0.455494	0.456865	0.462114	0.463506	0.46949	0.486839
0.507499	0.497804	0.4917	0.499681	0.505516	0.497658	0.489082	0.489897	0.492927	0.493287	0.494128	0.495221	0.494631	0.493351	0.491497	0.489298	0.487392	0.482141	0.473473	0.471498	0.479258	0.485124	0.484241	0.48289	0.479701	0.471439	0.467262	0.471023	0.471125	0.465388	0.465279	0.469108	0.465539	0.459347	0.46062	0.461482	0.452796	0.445969	0.453304	0.465321	0.46752	0.462042	0.457645	0.455017	0.452988	0.454052	0.457879	0.462862	0.472934	0.489642
0.507121	0.501776	0.49465	0.501831	0.508571	0.498629	0.49008	0.49756	0.503382	0.496511	0.490451	0.489475	0.484628	0.480062	0.483989	0.487818	0.482256	0.474672	0.473729	0.476176	0.477391	0.478811	0.480218	0.476099	0.464883	0.455581	0.457138	0.463615	0.4624	0.455953	0.45704	0.463658	0.462711	0.455645	0.453047	0.451245	0.443505	0.44075	0.452085	0.463959	0.463559	0.458812	0.457797	0.455961	0.452906	0.454608	0.458417	0.459284	0.463586	0.477832
0.504852	0.494547	0.492756	0.50269	0.505417	0.498885	0.496469	0.495575	0.487587	0.480956	0.484283	0.488718	0.484642	0.476468	0.474758	0.482341	0.487345	0.477162	0.462441	0.464352	0.477715	0.480037	0.470552	0.463994	0.460672	0.455077	0.452854	0.456701	0.459525	0.460954	0.466017	0.46954	0.464579	0.457234	0.454869	0.452638	0.446204	0.443857	0.452587	0.463584	0.464746	0.45907	0.457099	0.45847	0.45609	0.452034	0.453562	0.459991	0.467465	0.478033
0.508593	0.496082	0.492822	0.501746	0.505081	0.498331	0.494381	0.495534	0.493128	0.489433	0.491879	0.494298	0.487107	0.47638	0.474838	0.481402	0.482952	0.474142	0.465766	0.468931	0.478414	0.48155	0.476518	0.469872	0.46431	0.459917	0.458486	0.459727	0.461358	0.463349	0.46526	0.464349	0.460836	0.4576	0.453854	0.447637	0.443172	0.44726	0.458908	0.468842	0.47047	0.466884	0.464773	0.466226	0.469736	0.473118	0.473312	0.47115	0.474795	0.487975
0.506134	0.500891	0.495932	0.499344	0.50109	0.49552	0.493608	0.495698	0.4913	0.486465	0.491193	0.494488	0.4855	0.475401	0.475476	0.479081	0.477326	0.472311	0.470381	0.473408	0.477186	0.476558	0.472588	0.46994	0.468277	0.464699	0.46127	0.460785	0.460932	0.460029	0.459546	0.457614	0.452532	0.45018	0.452805	0.450885	0.442555	0.442243	0.454338	0.463236	0.460895	0.45688	0.45679	0.456493	0.45525	0.455624	0.457838	0.462758	0.471014	0.48019
0.504745	0.500541	0.49892	0.502403	0.500748	0.494151	0.494825	0.499581	0.495177	0.48674	0.485871	0.486182	0.480576	0.478882	0.487138	0.493951	0.489168	0.47854	0.474862	0.480778	0.484469	0.47797	0.470689	0.470396	0.468283	0.460534	0.458756	0.464339	0.464768	0.461434	0.464812	0.467275	0.458474	0.451315	0.456888	0.459853	0.449881	0.444409	0.455095	0.466288	0.464362	0.457872	0.458053	0.461785	0.460977	0.457342	0.459817	0.468421	0.473602	0.475765
0.511469	0.500048	0.491221	0.497549	0.502756	0.496531	0.49397	0.500759	0.50061	0.489679	0.483256	0.484589	0.483189	0.479612	0.481893	0.48655	0.484292	0.475104	0.467619	0.469259	0.476829	0.47864	0.472271	0.468184	0.469222	0.468474	0.467875	0.471204	0.469285	0.458879	0.453281	0.455798	0.455318	0.452725	0.45514	0.454661	0.446456	0.444698	0.45571	0.465387	0.465981	0.464624	0.464204	0.461763	0.459316	0.459774	0.46207	0.465961	0.472186	0.480358
0.511013	0.5012	0.489348	0.493435	0.499826	0.491821	0.482005	0.483377	0.489175	0.494808	0.499445	0.49379	0.478282	0.470719	0.477557	0.484253	0.479549	0.469165	0.465413	0.470501	0.474219	0.473129	0.476173	0.480591	0.472383	0.458299	0.45736	0.463697	0.460183	0.452265	0.451165	0.450993	0.448121	0.450134	0.453901	0.4488	0.441068	0.443812	0.452467	0.456115	0.457587	0.462082	0.464478	0.462154	0.461094	0.462313	0.461408	0.461601	0.469175	0.480802
0.51054	0.493984	0.484371	0.491413	0.494101	0.485456	0.48296	0.48829	0.487179	0.482912	0.485734	0.487555	0.481714	0.47984	0.485889	0.486104	0.47662	0.469501	0.469708	0.47186	0.474125	0.477705	0.480371	0.478248	0.469675	0.460666	0.463428	0.476252	0.478292	0.463678	0.454842	0.461564	0.465378	0.459858	0.458229	0.457772	0.448831	0.445761	0.460106	0.472964	0.470927	0.46729	0.468518	0.465802	0.460337	0.458518	0.457852	0.459703	0.469679	0.481493
0.513283	0.504467	0.496458	0.498392	0.499286	0.492847	0.48714	0.487158	0.489475	0.492428	0.495571	0.494395	0.487372	0.481103	0.48046	0.480871	0.47603	0.468404	0.466964	0.474174	0.480713	0.478889	0.474164	0.473844	0.474196	0.46986	0.464389	0.462237	0.462197	0.462887	0.463421	0.461126	0.458253	0.460814	0.463423	0.454279	0.440703	0.442947	0.459431	0.469355	0.467737	0.465705	0.465466	0.463343	0.461905	0.461368	0.459371	0.461836	0.472141	0.481479
0.506023	0.49646	0.488501	0.494959	0.502552	0.496902	0.487568	0.485508	0.486713	0.488673	0.493038	0.4951	0.492395	0.489729	0.487456	0.482729	0.476598	0.468282	0.460108	0.464532	0.481242	0.488268	0.479068	0.472028	0.470771	0.462603	0.454211	0.459027	0.465737	0.461379	0.456855	0.4612	0.465573	0.464861	0.461787	0.453919	0.443038	0.441245	0.451324	0.461686	0.46556	0.466002	0.465892	0.466334	0.467834	0.468771	0.468354	0.467762	0.467865	0.471814
0.511462	0.502966	0.488245	0.488889	0.497282	0.496381	0.490145	0.487957	0.489059	0.49162	0.494829	0.495766	0.493642	0.490053	0.488084	0.489923	0.486486	0.468948	0.456372	0.471034	0.491513	0.486062	0.469937	0.469521	0.471127	0.460133	0.456149	0.467995	0.472927	0.464014	0.461274	0.468499	0.469009	0.460657	0.45503	0.452463	0.448198	0.448887	0.460131	0.472706	0.47685	0.475705	0.475667	0.476861	0.477108	0.475107	0.47033	0.466104	0.468451	0.477618
0.49938	0.48803	0.484424	0.490898	0.496091	0.497034	0.497169	0.494338	0.488577	0.485867	0.486562	0.486626	0.486318	0.485233	0.481712	0.47979	0.480149	0.475452	0.468986	0.47398	0.486754	0.490141	0.481497	0.470889	0.462829	0.457812	0.457522	0.461137	0.466011	0.469541	0.469058	0.466106	0.464588	0.462792	0.458105	0.453396	0.449663	0.446759	0.452096	0.467786	0.478396	0.473636	0.465542	0.464916	0.464487	0.458705	0.4553	0.458698	0.463564	0.468139
0.502274	0.503263	0.498273	0.498507	0.501707	0.500005	0.4975	0.496914	0.493458	0.489201	0.488447	0.486926	0.483038	0.482668	0.486254	0.487946	0.485255	0.480301	0.477359	0.479187	0.48242	0.481886	0.476978	0.469942	0.465161	0.467082	0.471338	0.469253	0.463533	0.463234	0.467874	0.470837	0.468749	0.461869	0.454672	0.451255	0.448571	0.44698	0.455238	0.469271	0.471892	0.464827	0.465732	0.472365	0.468735	0.458102	0.454848	0.459205	0.465457	0.475558
0.497507	0.489952	0.490456	0.497044	0.501766	0.501479	0.499375	0.49702	0.494197	0.493741	0.495725	0.493851	0.486903	0.482339	0.482883	0.482686	0.478441	0.473847	0.473679	0.477888	0.481027	0.479413	0.476441	0.474819	0.471094	0.465665	0.465762	0.471046	0.472049	0.467938	0.46726	0.469354	0.466468	0.461848	0.461737	0.458751	0.449349	0.449283	0.465157	0.477812	0.475722	0.471167	0.471255	0.468864	0.463444	0.460587	0.459741	0.460625	0.466911	0.477624
0.508285	0.498852	0.4986	0.50537	0.500498	0.490362	0.492406	0.499492	0.499688	0.497696	0.493955	0.483477	0.475854	0.479663	0.485987	0.488367	0.488352	0.482248	0.473589	0.476677	0.487484	0.487563	0.478892	0.474065	0.468979	0.459895	0.457387	0.463208	0.467109	0.467921	0.468502	0.464666	0.457974	0.456079	0.455637	0.449546	0.443937	0.447922	0.459046	0.469587	0.474974	0.474628	0.472252	0.471422	0.470422	0.466752	0.461882	0.458726	0.459962	0.466262
0.507141	0.497262	0.490698	0.498348	0.503559	0.498903	0.49834	0.501426	0.495558	0.487407	0.488743	0.491272	0.485132	0.477195	0.476873	0.482913	0.486546	0.482129	0.476427	0.478002	0.481046	0.478938	0.478148	0.47904	0.472159	0.464225	0.4692	0.477772	0.475197	0.469498	0.469843	0.468252	0.462385	0.461173	0.462142	0.456171	0.449388	0.453391	0.464912	0.473933	0.478307	0.479078	0.47553	0.470285	0.466741	0.463118	0.459712	0.462074	0.468195	0.469489
0.513465	0.504536	0.496797	0.499498	0.496806	0.489049	0.491347	0.496211	0.491238	0.487982	0.493843	0.494772	0.486506	0.482485	0.487301	0.491743	0.488334	0.479991	0.477397	0.482943	0.484455	0.478505	0.476763	0.477221	0.466958	0.455889	0.462247	0.474523	0.4721	0.462837	0.463101	0.466932	0.463385	0.458561	0.459238	0.457111	0.447424	0.444203	0.457726	0.473639	0.47532	0.469333	0.467945	0.467669	0.463849	0.462605	0.465311	0.465276	0.463628	0.466223
0.510957	0.504108	0.500421	0.50428	0.500503	0.491269	0.490012	0.488701	0.478236	0.473409	0.48264	0.490598	0.488613	0.484977	0.484372	0.484804	0.484344	0.479399	0.47116	0.469096	0.475774	0.482367	0.483075	0.478399	0.469915	0.462739	0.461819	0.463518	0.462393	0.459891	0.458606	0.458693	0.461335	0.464892	0.462421	0.452138	0.443401	0.445995	0.458326	0.469868	0.473924	0.473945	0.4742	0.471534	0.464481	0.46053	0.463765	0.466853	0.464446	0.462042
0.501405	0.500372	0.499623	0.502642	0.500119	0.493675	0.489246	0.483748	0.481525	0.489059	0.493056	0.485524	0.484983	0.49722	0.500862	0.490851	0.483092	0.479016	0.472817	0.471904	0.478143	0.479663	0.47408	0.469931	0.468022	0.464467	0.462087	0.463969	0.46553	0.462312	0.45869	0.460185	0.463526	0.464888	0.466755	0.466224	0.457893	0.453184	0.463964	0.474309	0.468989	0.465813	0.478555	0.487721	0.481449	0.476543	0.480471	0.481447	0.477815	0.477719
0.505966	0.499017	0.5008	0.507873	0.502575	0.491118	0.48679	0.484419	0.480922	0.483106	0.48656	0.483787	0.481771	0.485006	0.486204	0.483321	0.478067	0.468125	0.461086	0.46836	0.479939	0.481609	0.482608	0.489076	0.483617	0.463537	0.454422	0.463767	0.46964	0.463816	0.45961	0.460893	0.462638	0.467451	0.473254	0.46869	0.457181	0.455782	0.465838	0.474554	0.47811	0.479434	0.479606	0.48268	0.48827	0.485969	0.476862	0.476289	0.483053	0.482643
0.504503	0.496841	0.492566	0.499187	0.500824	0.492914	0.488015	0.487056	0.484373	0.485432	0.492649	0.496765	0.493078	0.486683	0.484313	0.487734	0.487003	0.472234	0.457692	0.464293	0.480734	0.482214	0.473676	0.47259	0.473186	0.465018	0.458269	0.462253	0.466207	0.460646	0.454822	0.459177	0.467658	0.468864	0.46194	0.452419	0.445032	0.446128	0.457437	0.46763	0.46811	0.467472	0.471943	0.472512	0.467618	0.469313	0.477195	0.478589	0.474655	0.475961
0.503084	0.499022	0.49948	0.503869	0.499009	0.488021	0.487823	0.496225	0.49742	0.492411	0.491267	0.490808	0.485299	0.480698	0.483003	0.487744	0.486767	0.478926	0.473764	0.47921	0.486106	0.481697	0.47263	0.470724	0.470615	0.466652	0.468123	0.476167	0.475988	0.466595	0.464788	0.47258	0.474293	0.466597	0.460117	0.456751	0.45378	0.458018	0.470528	0.477144	0.474345	0.475937	0.481935	0.478665	0.472111	0.477468	0.484781	0.47901	0.472799	0.480373
0.502778	0.499105	0.495213	0.50112	0.504466	0.497304	0.492428	0.493457	0.48907	0.481688	0.482359	0.486347	0.484486	0.481082	0.48287	0.487592	0.489056	0.484843	0.480393	0.481924	0.484993	0.483527	0.481903	0.481241	0.474182	0.465798	0.46879	0.47586	0.472597	0.466488	0.468686	0.469933	0.462943	0.458711	0.461714	0.461463	0.457673	0.461683	0.472099	0.478284	0.481622	0.487829	0.490457	0.483844	0.477023	0.478039	0.480509	0.476738	0.470456	0.470119
0.502318	0.498048	0.493853	0.499276	0.503274	0.498775	0.495574	0.497023	0.495262	0.490175	0.486707	0.482667	0.478288	0.481648	0.492353	0.497467	0.490946	0.48311	0.484905	0.490956	0.488206	0.478598	0.47535	0.477567	0.475021	0.473659	0.483108	0.490687	0.483146	0.473988	0.477043	0.480091	0.471476	0.463415	0.467468	0.473517	0.470195	0.464653	0.467731	0.476452	0.483136	0.486826	0.48728	0.483489	0.481196	0.484729	0.486463	0.482059	0.481763	0.490233
0.502828	0.495906	0.49239	0.496012	0.498665	0.49577	0.491284	0.488987	0.490005	0.492475	0.491222	0.486118	0.484034	0.487584	0.494313	0.502158	0.50359	0.492494	0.481613	0.483919	0.4867	0.478412	0.472629	0.474987	0.47133	0.465399	0.473603	0.485438	0.483337	0.478183	0.481402	0.481374	0.474058	0.471104	0.471041	0.465256	0.461741	0.469958	0.482387	0.489235	0.49002	0.487752	0.487266	0.490795	0.491379	0.485411	0.481862	0.484686	0.487038	0.489313
0.505052	0.503399	0.494933	0.489352	0.491012	0.497045	0.5008	0.4971	0.49129	0.492003	0.494946	0.491376	0.485456	0.485724	0.490945	0.495262	0.494524	0.4865	0.47624	0.473175	0.476206	0.476932	0.4771	0.481806	0.483398	0.476473	0.473497	0.481188	0.484943	0.47835	0.475614	0.478532	0.472462	0.462603	0.466199	0.473533	0.468065	0.464693	0.477728	0.487526	0.48167	0.479288	0.486196	0.484028	0.473824	0.472836	0.476947	0.473855	0.469983	0.473408
0.495776	0.500565	0.49685	0.494911	0.498123	0.498638	0.492769	0.487185	0.48778	0.491496	0.492256	0.488816	0.484301	0.483184	0.488252	0.494396	0.491627	0.482326	0.480827	0.486667	0.483589	0.473415	0.474636	0.482909	0.477904	0.467059	0.472434	0.484827	0.481624	0.471144	0.472349	0.47669	0.470204	0.462817	0.465034	0.468091	0.466959	0.470925	0.482022	0.491033	0.494961	0.497291	0.497796	0.495292	0.491224	0.486042	0.480432	0.477878	0.47996	0.48369
0.499972	0.490527	0.4882	0.494339	0.495109	0.492667	0.494702	0.49388	0.486319	0.481671	0.482483	0.482643	0.483002	0.485809	0.487444	0.487721	0.488249	0.484459	0.476858	0.475884	0.48246	0.484512	0.479096	0.475057	0.474271	0.472195	0.47123	0.474216	0.474308	0.467888	0.464676	0.470576	0.475694	0.471596	0.464203	0.461037	0.461991	0.46668	0.476155	0.487033	0.494429	0.497755	0.498038	0.494778	0.488743	0.483012	0.478929	0.47538	0.47444	0.480897
0.505496	0.497442	0.49353	0.502999	0.508508	0.501673	0.49513	0.493761	0.490272	0.486403	0.488932	0.493176	0.491744	0.489079	0.492502	0.496865	0.491101	0.478529	0.47451	0.478987	0.475485	0.465274	0.467566	0.479738	0.481008	0.474323	0.477325	0.484064	0.480241	0.473513	0.473519	0.472723	0.468276	0.468378	0.470598	0.466929	0.463483	0.468174	0.47534	0.4801	0.485934	0.491089	0.490369	0.487941	0.489259	0.490368	0.488155	0.48662	0.486751	0.48574
0.509016	0.501405	0.496135	0.49926	0.499322	0.494589	0.493379	0.49227	0.486208	0.483756	0.488607	0.490837	0.488225	0.488515	0.490935	0.489379	0.484274	0.477212	0.469257	0.467168	0.474412	0.482194	0.482759	0.479651	0.476997	0.473269	0.469306	0.469184	0.472203	0.473612	0.472061	0.470121	0.46994	0.471427	0.471535	0.466701	0.460571	0.462812	0.474219	0.484212	0.488288	0.492189	0.496527	0.495614	0.490187	0.485483	0.483013	0.483461	0.486943	0.489066
0.512765	0.506538	0.495994	0.494507	0.500435	0.501909	0.494655	0.48775	0.490023	0.496034	0.495453	0.490693	0.489689	0.490338	0.488685	0.487438	0.484722	0.476139	0.469817	0.474052	0.480284	0.480963	0.482059	0.483635	0.478104	0.470476	0.470499	0.474127	0.475078	0.476069	0.477154	0.474292	0.470375	0.470502	0.472548	0.472377	0.471363	0.474873	0.484312	0.491475	0.488968	0.484655	0.489504	0.496579	0.493253	0.484827	0.484068	0.488702	0.489191	0.487551
0.494443	0.488655	0.488142	0.496595	0.504552	0.502064	0.49334	0.48812	0.488485	0.490583	0.491796	0.493111	0.494884	0.493095	0.487616	0.48607	0.487094	0.479954	0.471362	0.477547	0.488451	0.485752	0.480584	0.485125	0.483255	0.470635	0.470616	0.484287	0.485612	0.473348	0.469465	0.474973	0.474992	0.469943	0.468859	0.470415	0.469524	0.468832	0.474074	0.484486	0.492592	0.493248	0.489239	0.485592	0.483921	0.484677	0.487316	0.487898	0.484819	0.483609
0.506102	0.49931	0.492463	0.496813	0.502089	0.501908	0.50014	0.495831	0.491098	0.492955	0.495857	0.491129	0.486094	0.488276	0.491036	0.489034	0.485169	0.482036	0.481397	0.482632	0.481305	0.479646	0.483736	0.487265	0.481862	0.474786	0.473736	0.474496	0.476139	0.48121	0.482215	0.474476	0.468477	0.470282	0.471457	0.468693	0.470287	0.478943	0.48648	0.487776	0.488302	0.494006	0.500796	0.501659	0.497912	0.493477	0.488148	0.485224	0.489404	0.494017
0.502483	0.498484	0.49552	0.496868	0.500644	0.501273	0.497892	0.494469	0.492751	0.49193	0.492188	0.492858	0.490896	0.486513	0.486109	0.491864	0.493983	0.486199	0.479468	0.482228	0.48426	0.480035	0.480266	0.484422	0.479446	0.47117	0.474227	0.480106	0.475339	0.468164	0.467931	0.469467	0.470523	0.47379	0.475501	0.474153	0.475755	0.48199	0.489651	0.496671	0.499407	0.49762	0.499294	0.50612	0.509092	0.506487	0.503909	0.499062	0.489499	0.483222
0.508794	0.501909	0.501901	0.501906	0.50121	0.500712	0.494735	0.487714	0.491961	0.501298	0.499654	0.490744	0.487592	0.489178	0.492002	0.498778	0.502468	0.493239	0.480749	0.47784	0.477463	0.472987	0.473195	0.478029	0.475108	0.468425	0.472849	0.483135	0.48382	0.478702	0.479855	0.482947	0.479426	0.476632	0.482484	0.486629	0.479875	0.47504	0.483987	0.494059	0.492545	0.489901	0.495278	0.49825	0.493205	0.490334	0.492252	0.490017	0.483404	0.480003
0.502436	0.500835	0.503357	0.50564	0.505689	0.501152	0.493821	0.49031	0.491909	0.493542	0.492106	0.488117	0.483937	0.483643	0.489249	0.496464	0.497491	0.489897	0.481482	0.479941	0.480916	0.478957	0.479877	0.484574	0.481414	0.472183	0.474178	0.485495	0.487015	0.479227	0.477063	0.479375	0.477928	0.476797	0.479596	0.481105	0.480826	0.482813	0.485882	0.489682	0.496529	0.50137	0.499654	0.499387	0.504485	0.503869	0.494952	0.490913	0.493929	0.492846
0.497604	0.497414	0.501372	0.503102	0.500261	0.498784	0.499832	0.496619	0.488867	0.484566	0.485591	0.487313	0.489288	0.492932	0.49567	0.495163	0.491327	0.484955	0.480448	0.481748	0.484368	0.482779	0.479111	0.4748	0.468439	0.466075	0.472961	0.479191	0.475962	0.472536	0.476701	0.479967	0.477296	0.475701	0.476181	0.473286	0.471071	0.477023	0.488479	0.498886	0.504826	0.504575	0.503248	0.509169	0.515545	0.508399	0.495285	0.494043	0.499441	0.496913
0.495136	0.494188	0.495628	0.497335	0.496925	0.495342	0.495291	0.497073	0.49847	0.497072	0.493151	0.491165	0.493103	0.492639	0.486475	0.483147	0.486506	0.486773	0.482369	0.48565	0.49522	0.493954	0.481252	0.473655	0.474135	0.473147	0.471711	0.475148	0.478745	0.479869	0.483257	0.485029	0.478618	0.473507	0.477419	0.477478	0.469498	0.473313	0.493025	0.505878	0.505604	0.507723	0.512517	0.509699	0.504215	0.501997	0.497172	0.491065	0.491826	0.495278
0.493091	0.493579	0.502617	0.508116	0.503232	0.496692	0.492407	0.488331	0.490726	0.499913	0.50106	0.491681	0.487624	0.492125	0.494532	0.493764	0.492089	0.486643	0.484052	0.491804	0.497605	0.491323	0.485204	0.485572	0.481997	0.477144	0.482946	0.491111	0.489114	0.486399	0.491811	0.494035	0.487099	0.483027	0.485673	0.48384	0.477869	0.482065	0.496528	0.506946	0.511867	0.519226	0.524336	0.521767	0.519913	0.519109	0.507342	0.491878	0.492376	0.50107
0.498588	0.498409	0.502039	0.498076	0.49381	0.497991	0.49848	0.49063	0.489209	0.493404	0.488002	0.480692	0.487936	0.498146	0.494176	0.485955	0.486263	0.48795	0.486385	0.488641	0.492832	0.4907	0.485758	0.483647	0.4796	0.472635	0.471662	0.478278	0.483455	0.482225	0.476673	0.470945	0.470811	0.477022	0.480741	0.47779	0.476756	0.483281	0.492983	0.502969	0.512248	0.516512	0.516416	0.517188	0.516287	0.510384	0.505639	0.503435	0.496797	0.489661
0.498441	0.497808	0.493949	0.500598	0.508495	0.504534	0.497793	0.496206	0.491485	0.484141	0.48581	0.493623	0.495274	0.491464	0.490334	0.492233	0.491771	0.486306	0.479924	0.478789	0.481525	0.483009	0.484498	0.486531	0.484085	0.480167	0.482475	0.484874	0.480324	0.480017	0.490454	0.496525	0.490432	0.483908	0.480914	0.47583	0.476017	0.48973	0.505044	0.510212	0.51367	0.523086	0.52939	0.52539	0.517988	0.514178	0.511578	0.506744	0.502202	0.502056
0.49963	0.50319	0.506717	0.502897	0.49769	0.500531	0.50383	0.496751	0.488967	0.492468	0.498402	0.497364	0.495028	0.493004	0.487739	0.486519	0.492458	0.493723	0.489122	0.489893	0.492775	0.490949	0.493263	0.498903	0.49129	0.476252	0.476552	0.488314	0.492467	0.491104	0.492459	0.490538	0.484646	0.484598	0.487958	0.484334	0.478913	0.484818	0.499872	0.511339	0.516199	0.520393	0.523536	0.520389	0.513346	0.507654	0.502157	0.499328	0.506722	0.51647
0.497027	0.499426	0.501079	0.502808	0.503826	0.500756	0.49567	0.493747	0.49386	0.492891	0.492299	0.493049	0.49316	0.491739	0.489289	0.487334	0.488395	0.491624	0.492501	0.489432	0.485565	0.485269	0.489862	0.492924	0.486909	0.478176	0.478722	0.483172	0.479013	0.472436	0.474618	0.47835	0.476147	0.476316	0.480687	0.479793	0.478315	0.487004	0.496238	0.49591	0.498722	0.51052	0.514337	0.507374	0.507164	0.510891	0.500527	0.48501	0.485533	0.493466
0.504069	0.501451	0.501588	0.499847	0.499555	0.504318	0.503451	0.491813	0.486598	0.496479	0.502816	0.496717	0.495011	0.50205	0.502567	0.496965	0.497363	0.500065	0.498587	0.497844	0.496623	0.490523	0.488649	0.494059	0.493132	0.486253	0.487617	0.491059	0.48366	0.476515	0.479919	0.482385	0.481301	0.488358	0.49668	0.491943	0.485835	0.494138	0.505517	0.506002	0.503493	0.506345	0.508781	0.507834	0.508821	0.51231	0.513793	0.512592	0.510414	0.506734
0.513592	0.501057	0.492694	0.493559	0.492305	0.495425	0.504651	0.50453	0.49842	0.501354	0.502214	0.488406	0.478298	0.485659	0.495592	0.49796	0.498151	0.495913	0.491741	0.493882	0.497902	0.491319	0.480174	0.47804	0.48259	0.486099	0.48725	0.485768	0.485232	0.490259	0.492204	0.482908	0.475773	0.482013	0.488714	0.487714	0.490213	0.496367	0.494458	0.492545	0.50511	0.519383	0.517298	0.509997	0.514515	0.521871	0.51746	0.508113	0.506134	0.507226
0.505983	0.497542	0.498586	0.501886	0.501631	0.50464	0.507629	0.500692	0.492387	0.495478	0.500938	0.496992	0.491759	0.494204	0.498679	0.499713	0.49798	0.493935	0.492574	0.498795	0.502778	0.495602	0.489708	0.493992	0.494168	0.485739	0.486955	0.498604	0.499352	0.489765	0.489446	0.495137	0.490848	0.483089	0.48458	0.488438	0.488045	0.491313	0.499245	0.503155	0.504977	0.510157	0.512569	0.510419	0.512243	0.513276	0.502257	0.492924	0.502971	0.513739
0.509072	0.502235	0.50063	0.506882	0.507956	0.500839	0.495983	0.49773	0.499869	0.497725	0.495275	0.497348	0.499064	0.495463	0.495646	0.505285	0.509038	0.498377	0.491887	0.499971	0.504633	0.496208	0.48909	0.489465	0.488103	0.484898	0.485985	0.487265	0.485549	0.487666	0.493879	0.494197	0.487473	0.482723	0.482166	0.482448	0.486459	0.496057	0.503369	0.504987	0.510282	0.522506	0.529926	0.525798	0.518046	0.514044	0.512648	0.510912	0.507356	0.502532
0.505233	0.502775	0.499062	0.496937	0.49985	0.504982	0.504696	0.499007	0.495522	0.495744	0.494134	0.489406	0.486085	0.487477	0.492729	0.497639	0.498212	0.495898	0.495653	0.498768	0.502754	0.504884	0.50211	0.494755	0.490104	0.492017	0.493075	0.489072	0.488892	0.4967	0.500636	0.492828	0.484055	0.485793	0.492344	0.493259	0.49214	0.499178	0.511762	0.518101	0.517327	0.518989	0.523638	0.52264	0.516187	0.511912	0.50962	0.506758	0.508702	0.515193
0.492647	0.494488	0.502917	0.50811	0.50717	0.507354	0.509362	0.504857	0.495283	0.492333	0.495421	0.493014	0.487254	0.489997	0.498207	0.49968	0.494177	0.488795	0.486097	0.486874	0.48954	0.488493	0.484899	0.486054	0.488904	0.485412	0.481674	0.487506	0.496427	0.497846	0.494921	0.494257	0.493919	0.490648	0.485354	0.48073	0.481871	0.492005	0.504781	0.512126	0.516037	0.520842	0.523418	0.520713	0.515963	0.513079	0.512666	0.512218	0.509023	0.506399
0.496741	0.501579	0.501008	0.502232	0.510303	0.515274	0.508929	0.500726	0.500195	0.50123	0.497644	0.493419	0.491048	0.490472	0.49478	0.500177	0.497224	0.491118	0.494562	0.502005	0.500501	0.494171	0.492415	0.492993	0.492103	0.490944	0.489538	0.488505	0.489155	0.488522	0.486894	0.490827	0.497805	0.496752	0.488299	0.48363	0.487129	0.496048	0.506826	0.514444	0.516955	0.518262	0.519415	0.517257	0.512668	0.508227	0.503515	0.501341	0.506023	0.511169
0.492624	0.490161	0.496421	0.500743	0.500405	0.501761	0.504794	0.504179	0.502055	0.502616	0.502239	0.499152	0.49826	0.498521	0.495296	0.493198	0.495478	0.49453	0.490133	0.492446	0.498279	0.495571	0.488756	0.488111	0.487923	0.482125	0.479813	0.486159	0.491795	0.490953	0.488887	0.489476	0.491167	0.491882	0.489696	0.485229	0.484625	0.491605	0.500871	0.507831	0.514777	0.520229	0.518188	0.512599	0.511906	0.51056	0.500653	0.49263	0.497039	0.502016
0.48814	0.499157	0.500991	0.493598	0.496784	0.507507	0.506279	0.498831	0.499884	0.500087	0.493654	0.497022	0.509735	0.510023	0.500125	0.500037	0.505635	0.503227	0.500285	0.50412	0.504087	0.496482	0.492223	0.493851	0.494444	0.493817	0.494742	0.494342	0.491379	0.490315	0.492608	0.493755	0.491995	0.492322	0.497158	0.500385	0.499253	0.502002	0.511444	0.516896	0.515439	0.518003	0.524823	0.524541	0.519461	0.518773	0.51578	0.503676	0.494116	0.494063
0.494564	0.490704	0.495544	0.502571	0.505163	0.504533	0.504736	0.505855	0.504373	0.500584	0.498161	0.495808	0.491787	0.492741	0.50225	0.509402	0.504556	0.495279	0.493392	0.497114	0.497254	0.493411	0.492664	0.494944	0.492936	0.487684	0.488154	0.49322	0.493198	0.488772	0.487872	0.489522	0.489847	0.491423	0.492441	0.486988	0.483415	0.494663	0.510095	0.509864	0.500922	0.502986	0.51102	0.508806	0.502688	0.505121	0.506553	0.497927	0.492916	0.497699
0.494948	0.502788	0.502208	0.497926	0.498613	0.4983	0.493507	0.493479	0.499604	0.503208	0.505108	0.510298	0.512753	0.507406	0.501562	0.500352	0.497914	0.49067	0.485826	0.491005	0.500762	0.501231	0.491407	0.486013	0.489573	0.490648	0.488036	0.490619	0.492491	0.4851	0.480715	0.488698	0.494744	0.490352	0.48783	0.492802	0.497853	0.501519	0.505035	0.504916	0.503881	0.507897	0.512698	0.513625	0.515284	0.51765	0.513942	0.506939	0.504723	0.504104
0.506477	0.505904	0.509495	0.502778	0.493511	0.497471	0.505505	0.502852	0.496564	0.497601	0.502059	0.503492	0.502404	0.501103	0.501967	0.505607	0.506651	0.500688	0.493416	0.492789	0.496631	0.497167	0.493651	0.49164	0.491656	0.489246	0.486868	0.490664	0.494512	0.48844	0.480732	0.484971	0.493791	0.494197	0.491885	0.49514	0.499004	0.501224	0.505974	0.509515	0.508477	0.510736	0.517957	0.51915	0.512666	0.508739	0.508587	0.505325	0.499361	0.493601
0.502394	0.505284	0.503441	0.495168	0.493536	0.503225	0.50716	0.497796	0.489822	0.490816	0.492392	0.491852	0.494452	0.498295	0.496814	0.490963	0.487263	0.487819	0.489347	0.490072	0.491351	0.493058	0.494121	0.495259	0.494642	0.488963	0.483721	0.487206	0.493644	0.492617	0.488546	0.489606	0.492197	0.492906	0.495054	0.497104	0.496937	0.500905	0.509636	0.512792	0.509311	0.509112	0.513366	0.516307	0.51802	0.517698	0.510296	0.499953	0.496287	0.495148
0.505331	0.505815	0.502611	0.502642	0.505528	0.505532	0.502586	0.500382	0.499001	0.4968	0.49402	0.492361	0.493627	0.496653	0.498218	0.499038	0.500125	0.497073	0.491077	0.492027	0.497736	0.494607	0.486655	0.490489	0.501435	0.501957	0.495661	0.49702	0.501568	0.49726	0.488896	0.488024	0.493752	0.497783	0.497012	0.495328	0.498387	0.505761	0.51032	0.510139	0.511642	0.516272	0.518873	0.520076	0.523318	0.524187	0.517645	0.507374	0.499083	0.493527
0.503704	0.50865	0.504772	0.498338	0.49777	0.500841	0.500321	0.494518	0.489272	0.491309	0.498154	0.49958	0.494078	0.492618	0.499195	0.503558	0.500045	0.496069	0.49689	0.498012	0.495669	0.493049	0.493855	0.495214	0.490903	0.483271	0.483694	0.493378	0.498355	0.494046	0.492417	0.496039	0.494403	0.488686	0.4881	0.488939	0.486427	0.488521	0.496803	0.500675	0.499166	0.499617	0.500912	0.501743	0.506208	0.50869	0.501037	0.493461	0.497802	0.503497
0.501843	0.506913	0.505089	0.500693	0.497537	0.498232	0.502173	0.500669	0.492793	0.492722	0.501455	0.500948	0.490772	0.490266	0.499937	0.502782	0.497145	0.493725	0.495475	0.500645	0.505949	0.503473	0.493703	0.489612	0.493821	0.49494	0.492274	0.494968	0.500269	0.501245	0.502423	0.50556	0.503042	0.496959	0.49558	0.494225	0.490131	0.496139	0.51222	0.517622	0.510051	0.509933	0.519807	0.52416	0.522503	0.523116	0.521609	0.514831	0.511488	0.512012
0.495396	0.495259	0.49743	0.502668	0.506198	0.504854	0.500952	0.498324	0.500052	0.505847	0.509312	0.504132	0.493764	0.489645	0.497295	0.50635	0.502221	0.489223	0.486967	0.499561	0.509524	0.506438	0.498296	0.493467	0.492637	0.495271	0.4996	0.502797	0.505233	0.506291	0.502588	0.497433	0.497575	0.498547	0.492807	0.487806	0.493986	0.50449	0.507703	0.507555	0.51358	0.522858	0.525689	0.520244	0.512338	0.506721	0.504775	0.506551	0.508919	0.505232
0.500806	0.492619	0.48898	0.498791	0.511728	0.512518	0.505175	0.505353	0.512176	0.511884	0.503706	0.496261	0.49074	0.488541	0.494904	0.503344	0.502245	0.497078	0.499175	0.502186	0.495368	0.486225	0.487592	0.495518	0.497761	0.493648	0.491455	0.493914	0.497863	0.50222	0.506345	0.505839	0.49902	0.492163	0.490365	0.490612	0.491365	0.497772	0.509368	0.517259	0.519862	0.523648	0.527141	0.525008	0.522066	0.522378	0.519054	0.51166	0.510321	0.512625
0.494023	0.503131	0.501159	0.493719	0.496501	0.502724	0.503831	0.504212	0.505401	0.506893	0.509962	0.506913	0.493756	0.486665	0.495319	0.50324	0.498163	0.490807	0.491921	0.498554	0.503063	0.499774	0.490568	0.485346	0.487636	0.489817	0.488454	0.489168	0.495086	0.502274	0.504521	0.499746	0.494157	0.49411	0.495881	0.495274	0.497498	0.50435	0.508563	0.50977	0.514408	0.519054	0.517148	0.514457	0.51665	0.516351	0.509167	0.503534	0.503642	0.502894
0.502922	0.504983	0.499072	0.494306	0.498067	0.503456	0.501288	0.496927	0.501707	0.511849	0.512635	0.501905	0.49265	0.493372	0.499508	0.502306	0.498569	0.493998	0.495545	0.498875	0.494824	0.487666	0.487811	0.491342	0.489379	0.486921	0.491295	0.49726	0.498603	0.497922	0.498155	0.498117	0.496564	0.49412	0.493951	0.49859	0.504011	0.504364	0.501359	0.50147	0.507864	0.517269	0.521419	0.517165	0.513183	0.514848	0.513771	0.506452	0.502796	0.504452
0.510018	0.503971	0.498042	0.495826	0.492287	0.489906	0.492601	0.495996	0.499105	0.504888	0.507418	0.501125	0.492871	0.490075	0.493164	0.499544	0.500889	0.492974	0.489562	0.497782	0.498549	0.48483	0.480766	0.494567	0.502863	0.496742	0.491956	0.494323	0.497221	0.500026	0.50173	0.496475	0.488364	0.488624	0.494735	0.49518	0.493894	0.50374	0.517307	0.516406	0.507908	0.512116	0.5233	0.522854	0.515558	0.51447	0.514901	0.511886	0.511484	0.510598
0.503697	0.506458	0.506164	0.501951	0.500122	0.50141	0.498795	0.493505	0.493613	0.498889	0.504251	0.508417	0.509303	0.505781	0.503734	0.504548	0.499717	0.490592	0.490944	0.500142	0.502334	0.49535	0.490563	0.48955	0.488222	0.490326	0.496051	0.497446	0.495902	0.499544	0.503759	0.50048	0.496412	0.498813	0.501998	0.503768	0.509595	0.514754	0.511495	0.50823	0.514112	0.521701	0.524766	0.527334	0.528125	0.524614	0.524264	0.52887	0.529327	0.524882
0.502332	0.49574	0.491014	0.497844	0.504043	0.501396	0.497706	0.495813	0.493043	0.494612	0.501694	0.503784	0.498183	0.495147	0.498969	0.502575	0.499071	0.489835	0.484547	0.490176	0.499487	0.501852	0.499464	0.498757	0.498113	0.495608	0.494666	0.497226	0.501278	0.502258	0.496223	0.489366	0.49307	0.501954	0.499679	0.489647	0.489367	0.497759	0.50103	0.501568	0.509966	0.520796	0.522541	0.518896	0.519725	0.523054	0.5225	0.520761	0.521565	0.520116
0.493509	0.499765	0.499207	0.498622	0.501261	0.5019	0.498695	0.49387	0.490821	0.494559	0.502466	0.504538	0.501793	0.502687	0.50253	0.494374	0.487142	0.488145	0.490682	0.492486	0.497754	0.501383	0.498022	0.493737	0.491515	0.487687	0.486874	0.494146	0.50026	0.497879	0.494974	0.49697	0.498483	0.497725	0.496545	0.492778	0.49021	0.498095	0.510576	0.512724	0.50753	0.507977	0.513237	0.518191	0.52415	0.525039	0.514875	0.508193	0.516092	0.520805
0.494592	0.496501	0.503798	0.506381	0.501258	0.498121	0.503118	0.505753	0.498742	0.495419	0.503826	0.507148	0.495604	0.486941	0.492571	0.498028	0.492824	0.486272	0.486436	0.490643	0.496165	0.501808	0.503981	0.500447	0.493427	0.48789	0.487904	0.491541	0.493016	0.492334	0.494157	0.49706	0.494956	0.488126	0.484631	0.490522	0.500651	0.503603	0.499307	0.500071	0.508397	0.513497	0.513208	0.51469	0.516862	0.515756	0.515582	0.518451	0.519967	0.518355
0.509507	0.504992	0.500295	0.500173	0.495988	0.490048	0.492803	0.499124	0.499373	0.497541	0.497435	0.494767	0.490986	0.491413	0.492978	0.490959	0.487908	0.487394	0.489224	0.491441	0.491414	0.489183	0.488824	0.491266	0.491597	0.486951	0.480137	0.475447	0.475945	0.481916	0.489114	0.491995	0.490415	0.490038	0.49273	0.491581	0.484914	0.485102	0.495945	0.500057	0.491718	0.49114	0.502778	0.503953	0.492621	0.492469	0.50398	0.507113	0.504448	0.509492
0.500066	0.496559	0.495945	0.500436	0.502595	0.499651	0.499239	0.503073	0.502045	0.495841	0.494585	0.49653	0.491953	0.487223	0.494723	0.506114	0.503762	0.489855	0.482482	0.489091	0.49805	0.497242	0.492168	0.494531	0.49974	0.496677	0.490911	0.492163	0.494135	0.49146	0.49234	0.497671	0.49893	0.498937	0.501471	0.497018	0.48791	0.493035	0.509232	0.514217	0.509669	0.511673	0.514378	0.50819	0.504743	0.510864	0.513784	0.510115	0.513299	0.525833
0.491615	0.50076	0.50757	0.502514	0.500914	0.504894	0.503304	0.499584	0.499698	0.49823	0.494989	0.49478	0.49453	0.495162	0.50389	0.512608	0.506592	0.493162	0.489012	0.49262	0.494974	0.496157	0.495831	0.491151	0.487823	0.490965	0.492859	0.488638	0.487025	0.491462	0.493454	0.492236	0.495665	0.500965	0.499327	0.494143	0.493858	0.496658	0.497782	0.499895	0.505231	0.509051	0.508549	0.507881	0.508678	0.506497	0.50214	0.503127	0.508112	0.506653
0.494243	0.488425	0.486955	0.493553	0.504932	0.50686	0.501946	0.506486	0.51273	0.505346	0.498659	0.505097	0.507963	0.503117	0.507892	0.51625	0.509938	0.499372	0.499421	0.500796	0.497456	0.497359	0.499162	0.497238	0.495426	0.494006	0.489723	0.489971	0.498746	0.503923	0.498987	0.493464	0.494087	0.498685	0.503651	0.5036	0.4979	0.496751	0.502776	0.503519	0.498146	0.501271	0.510951	0.510351	0.501074	0.497952	0.501018	0.502933	0.506005	0.510911
0.506958	0.498233	0.488007	0.494227	0.505969	0.504304	0.497016	0.496272	0.495541	0.494021	0.499874	0.504578	0.499685	0.498633	0.506044	0.506214	0.498539	0.495679	0.494906	0.492794	0.497293	0.502581	0.496449	0.490882	0.4993	0.50672	0.499718	0.491132	0.492941	0.499343	0.503341	0.504778	0.505527	0.507412	0.508311	0.504721	0.502136	0.507722	0.514677	0.513779	0.511262	0.514944	0.517259	0.510164	0.500583	0.497717	0.500115	0.502548	0.502974	0.501181
0.485477	0.484913	0.48797	0.489857	0.495104	0.502309	0.504075	0.502571	0.503195	0.502815	0.500397	0.499671	0.497483	0.49372	0.498807	0.509287	0.507655	0.498934	0.503495	0.51551	0.514998	0.505119	0.499341	0.497245	0.495359	0.494503	0.492829	0.492804	0.500865	0.509619	0.506899	0.500856	0.504442	0.508814	0.503395	0.498642	0.502725	0.505817	0.504633	0.508918	0.517116	0.518307	0.514173	0.512509	0.512088	0.510574	0.509749	0.508466	0.506452	0.507003
0.498074	0.497945	0.491409	0.491148	0.497783	0.495978	0.48921	0.492245	0.498379	0.497768	0.498906	0.501728	0.493483	0.483056	0.489477	0.502195	0.499994	0.491307	0.495736	0.507655	0.509235	0.500331	0.493059	0.491169	0.490545	0.489982	0.490991	0.493979	0.498204	0.499937	0.495723	0.491757	0.496428	0.502808	0.498888	0.490641	0.49248	0.503967	0.513518	0.513856	0.506951	0.502719	0.507444	0.513279	0.514259	0.518223	0.524083	0.518193	0.506981	0.508992
0.498906	0.504809	0.501547	0.494824	0.495591	0.498619	0.495722	0.494508	0.501502	0.506648	0.502694	0.498045	0.499098	0.500456	0.497817	0.494626	0.494397	0.496264	0.49949	0.50596	0.512766	0.509914	0.497428	0.491736	0.498189	0.499437	0.489319	0.486329	0.497756	0.507733	0.509086	0.50999	0.510761	0.505921	0.49947	0.496572	0.495252	0.495985	0.502238	0.510521	0.514213	0.513	0.510261	0.508355	0.50981	0.515467	0.520743	0.520437	0.516241	0.512794
0.495548	0.506996	0.512415	0.512538	0.508571	0.502037	0.498745	0.498964	0.496669	0.494477	0.49958	0.505832	0.502588	0.495018	0.493731	0.495129	0.492202	0.490865	0.497281	0.503877	0.503189	0.500214	0.500339	0.501214	0.501761	0.502834	0.500871	0.496128	0.496927	0.503349	0.505078	0.502834	0.506754	0.511986	0.50516	0.491683	0.48828	0.495787	0.502418	0.503761	0.503372	0.503757	0.505341	0.50754	0.510166	0.515342	0.521916	0.522002	0.513417	0.506689
0.495984	0.497246	0.494518	0.497787	0.500394	0.495558	0.494955	0.501654	0.503374	0.5012	0.503075	0.50244	0.496534	0.495942	0.500411	0.500852	0.500441	0.503041	0.50198	0.497687	0.497888	0.499706	0.497846	0.496687	0.497672	0.495907	0.49318	0.494492	0.498768	0.50403	0.508229	0.506199	0.499951	0.499274	0.502682	0.499317	0.492934	0.497436	0.509313	0.511529	0.503351	0.501347	0.509648	0.513021	0.506426	0.506627	0.520386	0.529077	0.523742	0.521847
0.507628	0.513215	0.514098	0.506336	0.498778	0.500562	0.50554	0.503724	0.498016	0.496851	0.500228	0.503587	0.50645	0.509381	0.51041	0.50859	0.504633	0.499609	0.49749	0.500627	0.501608	0.49421	0.487641	0.491013	0.496367	0.496248	0.497113	0.501178	0.501919	0.501195	0.50263	0.499216	0.491585	0.492352	0.497893	0.493637	0.487815	0.496259	0.507931	0.507511	0.505131	0.510007	0.51073	0.504216	0.504902	0.514043	0.516618	0.510793	0.509575	0.516177
0.504892	0.502391	0.500659	0.502487	0.500563	0.495407	0.496068	0.497665	0.491388	0.487786	0.495109	0.49898	0.492853	0.491791	0.49906	0.501631	0.499426	0.49896	0.494827	0.488361	0.493261	0.50493	0.504119	0.494261	0.493487	0.499518	0.499778	0.49702	0.497423	0.497585	0.497426	0.501034	0.504369	0.503006	0.500858	0.499277	0.496561	0.498072	0.504841	0.505474	0.498849	0.499724	0.509066	0.511535	0.50608	0.505173	0.50961	0.512289	0.513271	0.513602
0.501872	0.500729	0.493487	0.496827	0.507396	0.506547	0.495778	0.490839	0.492689	0.494665	0.497845	0.500545	0.498277	0.497712	0.503895	0.505209	0.49587	0.49042	0.496173	0.500509	0.497531	0.495875	0.496617	0.493455	0.490059	0.492043	0.493874	0.491873	0.492186	0.495401	0.49428	0.49029	0.492009	0.499024	0.503753	0.503691	0.501208	0.498422	0.49747	0.499576	0.503562	0.508553	0.513806	0.515827	0.512969	0.509551	0.508436	0.507708	0.508788	0.514691
0.490752	0.486865	0.490321	0.498923	0.504444	0.503441	0.502781	0.505304	0.503812	0.4994	0.503459	0.512883	0.510538	0.495658	0.486813	0.492738	0.502313	0.504143	0.50065	0.499935	0.5027	0.504113	0.503706	0.503538	0.501472	0.496592	0.493391	0.493261	0.493403	0.494517	0.49566	0.49163	0.488415	0.498327	0.511417	0.507427	0.49612	0.500556	0.511982	0.510309	0.505047	0.510719	0.516226	0.51219	0.509425	0.513246	0.515841	0.514758	0.513453	0.514062
0.500814	0.497067	0.489443	0.491853	0.499765	0.502995	0.503162	0.5036	0.504403	0.507009	0.509067	0.506365	0.502167	0.500312	0.498767	0.498915	0.504065	0.508613	0.505423	0.496836	0.489024	0.485447	0.486708	0.48974	0.490675	0.48896	0.486601	0.487858	0.494727	0.499272	0.49435	0.488299	0.489599	0.491164	0.487992	0.487475	0.491839	0.494849	0.494993	0.494876	0.497732	0.506282	0.512616	0.506522	0.500084	0.509629	0.52017	0.512262	0.501854	0.508351
0.496749	0.492577	0.491986	0.499076	0.500892	0.495725	0.497006	0.502972	0.500875	0.495562	0.49746	0.499212	0.494882	0.495667	0.503996	0.505467	0.499324	0.500281	0.507286	0.506321	0.498318	0.493956	0.49335	0.492191	0.49148	0.490398	0.486717	0.485123	0.489956	0.495931	0.496994	0.49479	0.492878	0.492473	0.494181	0.496112	0.494515	0.491271	0.492858	0.499021	0.502434	0.501146	0.501158	0.50628	0.513837	0.519112	0.51924	0.516433	0.516875	0.520502
0.503181	0.496004	0.493505	0.497397	0.495739	0.491557	0.497214	0.506277	0.504594	0.498586	0.502307	0.508482	0.502079	0.49211	0.497426	0.509877	0.508439	0.499754	0.503879	0.514067	0.511284	0.499271	0.491829	0.489537	0.489449	0.491748	0.492053	0.489814	0.493254	0.500829	0.500763	0.494934	0.495595	0.501243	0.500772	0.493316	0.48765	0.490595	0.500543	0.508067	0.508342	0.508264	0.510461	0.507335	0.502261	0.508423	0.519938	0.519493	0.512337	0.51473
0.504176	0.497639	0.492218	0.496281	0.497924	0.49579	0.500569	0.503656	0.495533	0.492774	0.502683	0.504419	0.494006	0.493121	0.503167	0.505063	0.497553	0.493695	0.497546	0.5057	0.511089	0.506718	0.500191	0.503857	0.509008	0.502143	0.493952	0.498022	0.505118	0.505489	0.505987	0.509671	0.509097	0.504174	0.502203	0.503912	0.504729	0.502662	0.498592	0.495511	0.496957	0.501339	0.501866	0.496549	0.493838	0.501399	0.512713	0.51684	0.51754	0.52374
0.502145	0.500002	0.496398	0.498226	0.500194	0.495257	0.491314	0.494474	0.496478	0.494488	0.49618	0.500157	0.499442	0.498632	0.503121	0.505925	0.503224	0.502992	0.507867	0.510996	0.510924	0.510871	0.508457	0.501107	0.492583	0.487583	0.488925	0.496139	0.501594	0.5006	0.501989	0.510561	0.513376	0.503158	0.492815	0.491545	0.492847	0.492385	0.492682	0.493347	0.494356	0.497414	0.497217	0.489479	0.484968	0.494723	0.509399	0.513003	0.507773	0.507951
0.493487	0.494357	0.500823	0.502439	0.498332	0.499802	0.505743	0.50356	0.49521	0.493066	0.49591	0.495083	0.493085	0.496265	0.502033	0.504567	0.501933	0.495719	0.491871	0.496479	0.50581	0.509574	0.505299	0.499321	0.495874	0.494929	0.495995	0.496893	0.495448	0.494413	0.49616	0.497158	0.496667	0.499053	0.500867	0.494653	0.487515	0.49188	0.501738	0.503721	0.502223	0.508936	0.518997	0.518987	0.510015	0.506231	0.513142	0.52061	0.520843	0.519971
0.494548	0.494329	0.499874	0.502438	0.500384	0.497883	0.498782	0.501772	0.500879	0.496246	0.494766	0.495619	0.492712	0.489222	0.490583	0.493572	0.495403	0.497651	0.49958	0.501363	0.502901	0.497318	0.485825	0.483875	0.49159	0.490671	0.482662	0.485944	0.497569	0.502621	0.502538	0.501854	0.498202	0.497537	0.503854	0.504196	0.494577	0.491887	0.500311	0.504479	0.501893	0.502987	0.505441	0.501895	0.499198	0.505007	0.511933	0.512635	0.514132	0.522509
0.496457	0.497597	0.495596	0.49956	0.505787	0.50227	0.496458	0.498647	0.498809	0.492149	0.491119	0.495683	0.49466	0.493399	0.499726	0.50337	0.499599	0.500589	0.507743	0.509612	0.507033	0.506533	0.503224	0.495568	0.493168	0.496838	0.498448	0.499449	0.503878	0.506121	0.503581	0.501545	0.500814	0.501153	0.506123	0.510145	0.505183	0.50125	0.50756	0.510009	0.501303	0.499694	0.510184	0.512989	0.506241	0.509984	0.525262	0.535086	0.537367	0.540987
0.497882	0.497594	0.499787	0.505959	0.51159	0.506945	0.501069	0.506976	0.51167	0.502875	0.497124	0.504957	0.509068	0.501488	0.497568	0.501732	0.501653	0.497098	0.498396	0.502865	0.502071	0.500577	0.504069	0.505209	0.49965	0.496766	0.502159	0.50859	0.508559	0.501935	0.495517	0.498158	0.506243	0.506026	0.499722	0.50128	0.505597	0.500939	0.497534	0.503637	0.505269	0.499979	0.503803	0.512495	0.509646	0.50445	0.510903	0.517292	0.515238	0.518515
0.500002	0.499971	0.498016	0.501221	0.501815	0.499815	0.506525	0.51309	0.505244	0.497942	0.504936	0.507654	0.495202	0.487157	0.492131	0.496091	0.497229	0.503645	0.508099	0.504007	0.501746	0.504336	0.501405	0.496226	0.499369	0.502772	0.498215	0.498217	0.507569	0.510083	0.502019	0.497095	0.497174	0.496829	0.500054	0.504355	0.499487	0.493069	0.498947	0.508221	0.509319	0.511286	0.517842	0.516612	0.510936	0.517347	0.528526	0.525501	0.517164	0.52273
Classification performance for SNR = -7dB, lines are training time, columns are testing time
0.499043	0.498653	0.498144	0.501989	0.504133	0.502796	0.503681	0.506704	0.506321	0.502308	0.498695	0.497421	0.498356	0.499018	0.495464	0.490226	0.49228	0.501835	0.506163	0.499203	0.492497	0.496059	0.501925	0.499683	0.494103	0.492916	0.492284	0.488112	0.485769	0.488287	0.490382	0.488986	0.487357	0.488716	0.492086	0.492508	0.487444	0.482832	0.483472	0.48399	0.482496	0.486985	0.495358	0.494211	0.485344	0.483476	0.488289	0.488712	0.485897	0.486971
0.497531	0.504341	0.50685	0.504219	0.503738	0.505823	0.505094	0.503478	0.507158	0.51175	0.506666	0.495848	0.493846	0.499357	0.498886	0.494489	0.497124	0.502227	0.501297	0.499644	0.501647	0.5021	0.50009	0.49878	0.497469	0.497798	0.50099	0.498974	0.489947	0.488238	0.498629	0.505672	0.5021	0.499357	0.503837	0.508059	0.506299	0.501514	0.498441	0.498835	0.501592	0.504108	0.504041	0.500866	0.496495	0.493843	0.494377	0.49797	0.503826	0.509476
0.496019	0.506207	0.510469	0.50359	0.496079	0.496255	0.502136	0.508526	0.512461	0.512827	0.50843	0.501345	0.499299	0.503875	0.504589	0.498449	0.497646	0.505194	0.508888	0.506107	0.505119	0.50469	0.50025	0.49823	0.502634	0.504921	0.500533	0.497482	0.502122	0.509781	0.512619	0.51049	0.509782	0.511952	0.512085	0.510398	0.510986	0.510848	0.507299	0.506836	0.510343	0.507747	0.499124	0.496859	0.502126	0.504334	0.501529	0.500007	0.500468	0.49942
0.505185	0.504991	0.49843	0.494134	0.500023	0.507276	0.503843	0.496402	0.499554	0.509932	0.512567	0.507437	0.505485	0.505112	0.498689	0.491585	0.490956	0.492898	0.496449	0.505294	0.510679	0.502839	0.493511	0.497263	0.505397	0.503651	0.496192	0.493848	0.497186	0.50098	0.50238	0.502816	0.506201	0.510825	0.508565	0.500102	0.496573	0.498888	0.496674	0.490348	0.489532	0.493131	0.493367	0.49032	0.488163	0.488835	0.492778	0.497009	0.498823	0.50102
0.500678	0.494975	0.491466	0.493319	0.500278	0.502529	0.496073	0.493852	0.503107	0.509519	0.503822	0.500079	0.506799	0.510815	0.507575	0.508658	0.510712	0.502845	0.497505	0.505291	0.506658	0.492759	0.487877	0.500162	0.507908	0.505272	0.503318	0.498309	0.488223	0.489689	0.50529	0.514007	0.50872	0.503137	0.502181	0.49962	0.496284	0.496149	0.495912	0.49318	0.492359	0.494727	0.496003	0.496429	0.499125	0.500529	0.497287	0.495683	0.5001	0.503632
0.497024	0.502162	0.502352	0.500917	0.499522	0.496272	0.494271	0.49599	0.498347	0.500976	0.506259	0.51065	0.509265	0.505384	0.504884	0.506775	0.50669	0.50507	0.506165	0.510505	0.513236	0.511218	0.507071	0.5047	0.506277	0.512035	0.516611	0.512399	0.502828	0.500187	0.50612	0.510055	0.507669	0.505049	0.506441	0.508863	0.506579	0.499013	0.494481	0.498357	0.502069	0.498446	0.496479	0.502872	0.506602	0.499669	0.492816	0.495774	0.50193	0.504131
0.499956	0.500971	0.507485	0.5079	0.500083	0.49489	0.496966	0.500886	0.501966	0.499557	0.497118	0.499875	0.506537	0.511103	0.512162	0.510077	0.504835	0.502589	0.506976	0.508424	0.502153	0.499721	0.505411	0.50768	0.503721	0.502538	0.503775	0.501351	0.500014	0.505978	0.512659	0.51148	0.506121	0.505218	0.508654	0.509594	0.50585	0.501803	0.501133	0.502983	0.503984	0.502857	0.503277	0.506703	0.505114	0.493793	0.483965	0.485841	0.49264	0.496123
0.495159	0.498725	0.504393	0.506949	0.506229	0.504735	0.503936	0.503145	0.503723	0.507904	0.509575	0.501784	0.494477	0.500231	0.508963	0.506165	0.499283	0.498676	0.499086	0.498106	0.501375	0.50571	0.506511	0.509139	0.512294	0.507102	0.500382	0.503667	0.506527	0.497596	0.490701	0.497253	0.503798	0.501069	0.499777	0.504782	0.507419	0.504537	0.499775	0.495627	0.496794	0.504533	0.50921	0.505775	0.502145	0.501049	0.497525	0.495621	0.500625	0.504569
0.512776	0.505524	0.503721	0.504712	0.502499	0.501692	0.503777	0.504641	0.506718	0.509407	0.503466	0.492817	0.493903	0.505676	0.512038	0.510425	0.509526	0.510063	0.507733	0.502301	0.4959	0.492759	0.496948	0.503328	0.502386	0.497687	0.501366	0.510269	0.508087	0.494422	0.487738	0.494692	0.501276	0.499287	0.49721	0.500637	0.503429	0.50143	0.498869	0.499319	0.500638	0.500566	0.500709	0.501547	0.499554	0.494935	0.493993	0.497598	0.499272	0.498222
0.495029	0.492708	0.501393	0.499965	0.489924	0.496122	0.513455	0.513552	0.50091	0.499928	0.506697	0.507046	0.506392	0.507508	0.503799	0.502559	0.509571	0.509426	0.49755	0.493263	0.500669	0.503218	0.499127	0.499726	0.505112	0.509811	0.513126	0.513402	0.509833	0.505496	0.500644	0.496179	0.498242	0.504372	0.502475	0.494188	0.494732	0.505506	0.511929	0.507275	0.499373	0.496991	0.499467	0.498944	0.492936	0.48932	0.491155	0.489587	0.482186	0.478814
0.503296	0.505925	0.502314	0.50151	0.499036	0.493511	0.497315	0.507992	0.51001	0.506851	0.508947	0.50917	0.50415	0.505475	0.511355	0.507123	0.49624	0.494848	0.50328	0.507838	0.501958	0.494028	0.496142	0.505862	0.508794	0.504063	0.50603	0.514999	0.515084	0.505151	0.501283	0.507179	0.510324	0.506892	0.505505	0.507468	0.506136	0.504261	0.509355	0.515326	0.512071	0.505479	0.504974	0.505487	0.501802	0.500326	0.502797	0.502253	0.499887	0.502194
0.496929	0.486105	0.496722	0.511559	0.507462	0.496928	0.497854	0.501201	0.497504	0.497811	0.506686	0.51036	0.505558	0.505365	0.510714	0.509193	0.501668	0.501158	0.508899	0.513315	0.509478	0.50502	0.506373	0.508837	0.506358	0.503733	0.508195	0.515209	0.514976	0.508074	0.503279	0.502217	0.497776	0.490591	0.492436	0.504623	0.512747	0.512664	0.515012	0.518718	0.513438	0.506068	0.509342	0.514648	0.508427	0.49872	0.499007	0.504035	0.502478	0.498375
0.50029	0.492896	0.492399	0.49997	0.505875	0.500564	0.490246	0.491353	0.502584	0.505685	0.500598	0.504701	0.515228	0.513728	0.502394	0.497288	0.49937	0.501246	0.503281	0.507103	0.511243	0.51523	0.516384	0.510826	0.501949	0.497541	0.500329	0.506534	0.509501	0.506918	0.505045	0.507402	0.506472	0.498243	0.491333	0.492013	0.495507	0.496044	0.493769	0.493021	0.496969	0.500221	0.494205	0.483326	0.480709	0.487445	0.493301	0.494211	0.494134	0.495643
0.506388	0.493029	0.487672	0.497617	0.504868	0.500213	0.493704	0.492999	0.497042	0.502909	0.506035	0.505763	0.507177	0.50694	0.49803	0.491553	0.499932	0.508614	0.503454	0.499311	0.506705	0.511228	0.507111	0.503782	0.499728	0.493879	0.498879	0.511996	0.514645	0.510579	0.514098	0.514675	0.502346	0.49455	0.500504	0.503887	0.499777	0.500747	0.505659	0.504978	0.503336	0.505312	0.501862	0.490717	0.484526	0.488706	0.494346	0.495779	0.49656	0.498872
0.497345	0.499734	0.503594	0.506393	0.503787	0.49807	0.495612	0.499633	0.505686	0.505625	0.500134	0.498332	0.501048	0.500825	0.49824	0.498629	0.500224	0.502505	0.509999	0.517897	0.51668	0.511572	0.512939	0.515828	0.510852	0.502055	0.498805	0.503035	0.510526	0.514995	0.512539	0.506983	0.505131	0.506859	0.50694	0.504344	0.503608	0.507443	0.511338	0.50937	0.504262	0.503496	0.506759	0.508359	0.507989	0.507554	0.50508	0.501102	0.500691	0.503677
0.496631	0.502755	0.50003	0.495458	0.501009	0.506278	0.500651	0.495839	0.49806	0.497501	0.497224	0.505754	0.509858	0.500225	0.495283	0.503845	0.507588	0.500822	0.499154	0.505377	0.509397	0.510724	0.51165	0.508244	0.502805	0.504061	0.511385	0.51492	0.510585	0.505781	0.507699	0.509923	0.502211	0.492046	0.495195	0.507181	0.511183	0.50793	0.509193	0.51227	0.507908	0.501641	0.504589	0.513297	0.516057	0.511622	0.50825	0.50944	0.511537	0.511476
0.492902	0.490863	0.492965	0.502861	0.508869	0.505193	0.503091	0.507764	0.50913	0.502724	0.496889	0.497151	0.500786	0.504343	0.505691	0.504384	0.50395	0.506591	0.508805	0.508682	0.508302	0.507013	0.50518	0.507937	0.512765	0.510411	0.504836	0.506403	0.509937	0.508736	0.510751	0.515623	0.509849	0.499042	0.501115	0.509025	0.506401	0.502042	0.508027	0.513513	0.509556	0.505554	0.506595	0.506488	0.504793	0.506189	0.50867	0.507385	0.503436	0.501307
0.496458	0.507253	0.500853	0.494702	0.503844	0.513456	0.509593	0.502896	0.505031	0.506973	0.500354	0.497861	0.506907	0.50977	0.498866	0.495254	0.50557	0.508166	0.499095	0.497278	0.502253	0.501044	0.501498	0.512792	0.521961	0.520102	0.515557	0.510881	0.503822	0.502626	0.50918	0.509718	0.502239	0.501486	0.508849	0.511371	0.508135	0.50791	0.51059	0.511579	0.511054	0.509737	0.50814	0.508514	0.510181	0.511272	0.513169	0.513447	0.507253	0.501139
0.507375	0.504415	0.503121	0.506026	0.507582	0.508084	0.510558	0.5089	0.500464	0.495814	0.499725	0.503857	0.505258	0.508073	0.510451	0.510624	0.512818	0.514667	0.509018	0.500743	0.499662	0.503699	0.507234	0.511925	0.517687	0.519578	0.517236	0.513697	0.50939	0.505492	0.503799	0.501961	0.499103	0.500722	0.509177	0.517819	0.52008	0.51721	0.514757	0.514576	0.512968	0.509467	0.510051	0.513887	0.511783	0.505619	0.506032	0.509075	0.504884	0.500505
0.488395	0.497204	0.50175	0.489912	0.486755	0.5062	0.517843	0.502677	0.488381	0.495492	0.505334	0.503621	0.502237	0.507646	0.511552	0.511869	0.512329	0.511063	0.507924	0.508809	0.514184	0.518113	0.518988	0.518456	0.516224	0.514717	0.516703	0.516925	0.512909	0.514163	0.520953	0.517815	0.506383	0.506791	0.516072	0.514045	0.507332	0.513964	0.523087	0.519029	0.513237	0.516736	0.520353	0.519257	0.519285	0.520205	0.519613	0.518719	0.514241	0.505326
0.501885	0.503709	0.505795	0.500525	0.495036	0.498385	0.503354	0.503626	0.505152	0.506856	0.500963	0.493545	0.49515	0.502713	0.50977	0.513576	0.508886	0.497677	0.492933	0.497058	0.499796	0.500534	0.505134	0.508898	0.505927	0.501654	0.502796	0.50741	0.509134	0.505967	0.503929	0.50709	0.508197	0.502911	0.501608	0.509651	0.515109	0.510808	0.505456	0.505287	0.506831	0.507597	0.50763	0.507334	0.51121	0.521414	0.527639	0.520018	0.508175	0.508343
0.49846	0.499037	0.495334	0.493089	0.496897	0.501438	0.501771	0.499841	0.498603	0.49882	0.500139	0.501013	0.50099	0.502841	0.507739	0.51146	0.510705	0.508712	0.509979	0.51472	0.520142	0.521444	0.515437	0.507849	0.506819	0.509107	0.50848	0.509719	0.516085	0.518884	0.514115	0.509076	0.507556	0.508175	0.511058	0.51332	0.511622	0.510364	0.512515	0.512577	0.508571	0.505273	0.504059	0.503122	0.50201	0.500274	0.499218	0.501489	0.504489	0.502557
0.494746	0.493344	0.499602	0.50414	0.503029	0.498266	0.496591	0.503594	0.510334	0.505012	0.496895	0.500531	0.509475	0.513803	0.518202	0.521994	0.515082	0.503	0.501077	0.506956	0.508544	0.506724	0.508645	0.512718	0.513165	0.510328	0.509937	0.51379	0.516587	0.51594	0.515676	0.514403	0.507688	0.502026	0.504977	0.509665	0.510095	0.512497	0.516039	0.511105	0.503221	0.50513	0.509579	0.503882	0.497035	0.501512	0.508717	0.507442	0.503897	0.50596
0.496607	0.493945	0.493321	0.492011	0.496347	0.501981	0.497535	0.491601	0.495778	0.497683	0.490568	0.493074	0.508226	0.512912	0.504934	0.505079	0.511974	0.509196	0.504001	0.510052	0.514592	0.505139	0.498988	0.509674	0.519456	0.515233	0.51076	0.512437	0.509451	0.504859	0.508415	0.51017	0.503711	0.503488	0.510505	0.508833	0.503005	0.50564	0.507066	0.502261	0.505259	0.511797	0.504791	0.495702	0.50227	0.511167	0.508692	0.506336	0.51076	0.513632
0.50525	0.507004	0.508261	0.503253	0.500803	0.505517	0.506379	0.501165	0.499828	0.501761	0.499467	0.494839	0.492563	0.493178	0.498484	0.507728	0.513301	0.51223	0.510666	0.510517	0.507089	0.503268	0.507419	0.515054	0.514523	0.510567	0.515234	0.521536	0.518149	0.51457	0.518683	0.517835	0.509675	0.510643	0.518841	0.517849	0.514324	0.521033	0.524865	0.51602	0.510862	0.514962	0.511716	0.502361	0.505634	0.517009	0.516131	0.505709	0.503679	0.510034
0.48763	0.494942	0.501878	0.498434	0.496171	0.502868	0.508716	0.506832	0.501099	0.495918	0.494438	0.496774	0.498242	0.49961	0.505867	0.511333	0.508538	0.504749	0.507193	0.509608	0.508057	0.507343	0.508778	0.51012	0.50989	0.505987	0.503068	0.5102	0.520436	0.518395	0.509289	0.508042	0.512284	0.515336	0.520112	0.523152	0.518274	0.514949	0.519975	0.52102	0.513846	0.511321	0.513427	0.509549	0.506199	0.512232	0.516011	0.509719	0.506229	0.511432
0.490694	0.501991	0.503088	0.497099	0.500691	0.505866	0.499348	0.493924	0.500671	0.505794	0.501085	0.496836	0.495738	0.493711	0.498042	0.511225	0.518457	0.513297	0.507575	0.507494	0.508441	0.51072	0.516708	0.520144	0.514473	0.505563	0.505541	0.514262	0.517507	0.510103	0.504136	0.504942	0.505172	0.507233	0.516904	0.522476	0.516952	0.515462	0.520671	0.514614	0.501477	0.50321	0.513651	0.513238	0.509343	0.513691	0.514861	0.507806	0.507459	0.514749
0.495389	0.495133	0.49581	0.497397	0.503695	0.50968	0.508005	0.505375	0.508587	0.509415	0.503607	0.499139	0.496517	0.492141	0.494802	0.50863	0.519485	0.519332	0.516121	0.513087	0.508515	0.508682	0.515724	0.519601	0.516966	0.516104	0.518649	0.518163	0.51451	0.512022	0.509158	0.503605	0.501425	0.508444	0.517438	0.518158	0.515141	0.518001	0.521795	0.517701	0.510918	0.508319	0.506578	0.50586	0.510617	0.513944	0.509514	0.508301	0.515724	0.517371
0.485853	0.485449	0.500625	0.504828	0.494141	0.495883	0.510239	0.510313	0.498083	0.497555	0.507042	0.50835	0.502858	0.503418	0.509578	0.512499	0.511176	0.511385	0.514832	0.517096	0.515455	0.51249	0.510713	0.510473	0.513653	0.520993	0.526481	0.523653	0.516045	0.51258	0.514245	0.514105	0.510279	0.50955	0.515252	0.521253	0.523224	0.525341	0.529458	0.529733	0.524264	0.519348	0.518188	0.517865	0.51775	0.519061	0.519287	0.517195	0.516983	0.519621
0.495972	0.497895	0.498307	0.491766	0.491131	0.499376	0.500956	0.493531	0.490686	0.495086	0.50083	0.506994	0.510052	0.506016	0.502278	0.504963	0.507742	0.507898	0.510895	0.514882	0.5139	0.510661	0.509628	0.509696	0.511017	0.515514	0.520354	0.520741	0.516711	0.512782	0.511719	0.510618	0.507984	0.51051	0.520297	0.524554	0.516051	0.508773	0.514124	0.521299	0.518042	0.510574	0.510248	0.516395	0.520585	0.51897	0.515477	0.514947	0.516658	0.517005
0.497184	0.495567	0.49651	0.495169	0.49185	0.495174	0.503812	0.505182	0.499794	0.501008	0.507935	0.508983	0.50738	0.511875	0.515856	0.512346	0.508402	0.508344	0.507685	0.506465	0.506029	0.503636	0.503834	0.512509	0.518949	0.512763	0.505813	0.509314	0.513663	0.511551	0.509755	0.509707	0.507709	0.50835	0.51306	0.513507	0.509293	0.508281	0.509859	0.509504	0.509209	0.511493	0.516067	0.520332	0.517378	0.508628	0.509193	0.519674	0.520686	0.512086
0.505559	0.500047	0.494835	0.499107	0.504174	0.499595	0.494132	0.49797	0.503441	0.502217	0.499592	0.500312	0.501516	0.502802	0.506045	0.508181	0.505276	0.499967	0.500557	0.510766	0.519529	0.514458	0.506946	0.515414	0.527666	0.52216	0.510694	0.511269	0.512226	0.507684	0.514794	0.526614	0.518145	0.503794	0.51087	0.520895	0.511595	0.505189	0.516716	0.523762	0.519004	0.519444	0.522678	0.517109	0.511156	0.512151	0.514082	0.517305	0.523118	0.522823
0.492725	0.499507	0.511934	0.507782	0.496613	0.496304	0.499659	0.500302	0.506732	0.515388	0.514714	0.510678	0.511822	0.511495	0.507255	0.505963	0.505102	0.501229	0.503257	0.512041	0.513591	0.506077	0.502622	0.507166	0.513323	0.516482	0.513706	0.507594	0.508137	0.51569	0.517751	0.512243	0.510751	0.515872	0.518094	0.512871	0.505558	0.503256	0.506726	0.509658	0.508928	0.50853	0.507884	0.502476	0.497253	0.497751	0.498069	0.497568	0.504274	0.510835
0.492436	0.493421	0.506219	0.511287	0.504452	0.500026	0.504697	0.50666	0.496311	0.485678	0.490983	0.50451	0.508004	0.504543	0.508805	0.517881	0.518873	0.511846	0.506192	0.5072	0.513081	0.516354	0.513142	0.511692	0.518215	0.524041	0.522864	0.522232	0.525921	0.527099	0.522469	0.515009	0.509671	0.513734	0.525487	0.528974	0.519242	0.512709	0.516245	0.516392	0.509045	0.506121	0.510158	0.511543	0.507868	0.505534	0.507054	0.508667	0.508433	0.509738
0.501662	0.5024	0.512032	0.513481	0.502126	0.497511	0.502062	0.500633	0.497631	0.501826	0.499789	0.48785	0.487546	0.503069	0.514405	0.517498	0.521613	0.521144	0.51074	0.503234	0.506661	0.511423	0.510871	0.509275	0.508961	0.508614	0.510261	0.515365	0.519192	0.517946	0.51592	0.517566	0.519975	0.521292	0.524749	0.527646	0.523526	0.517609	0.518577	0.52011	0.513746	0.506962	0.507412	0.508779	0.507186	0.507843	0.508713	0.50303	0.496706	0.49914
0.496766	0.497462	0.497261	0.492442	0.491423	0.50329	0.514956	0.510284	0.500417	0.498888	0.494175	0.482398	0.484214	0.501661	0.510652	0.508711	0.514126	0.522379	0.517283	0.507372	0.507079	0.509849	0.509533	0.513256	0.518964	0.517624	0.51575	0.521155	0.524025	0.51908	0.516012	0.514528	0.508339	0.509226	0.524279	0.532548	0.523146	0.516925	0.522715	0.522712	0.514315	0.513395	0.518086	0.515654	0.510469	0.511391	0.513831	0.513701	0.515212	0.517906
0.489495	0.493053	0.501039	0.501815	0.496629	0.496408	0.504204	0.510876	0.507675	0.497695	0.49043	0.488279	0.488713	0.494683	0.506974	0.515323	0.514533	0.51419	0.517936	0.515421	0.505329	0.501241	0.508704	0.518095	0.520469	0.515694	0.508581	0.504302	0.50427	0.506432	0.509357	0.51138	0.511219	0.513482	0.521298	0.525242	0.519198	0.516688	0.526122	0.530698	0.520617	0.514413	0.522433	0.527664	0.522206	0.519889	0.523004	0.519151	0.51013	0.506873
0.493499	0.493883	0.501544	0.505074	0.49779	0.492473	0.501359	0.512374	0.507158	0.492691	0.488797	0.493811	0.49269	0.488648	0.494974	0.508081	0.516544	0.520105	0.52119	0.518385	0.515002	0.514347	0.512943	0.511397	0.514778	0.519372	0.519085	0.51645	0.513427	0.509133	0.508427	0.512437	0.51289	0.510243	0.513375	0.51855	0.517967	0.519038	0.528681	0.538047	0.539956	0.539105	0.540191	0.544098	0.549699	0.550599	0.543382	0.536672	0.536288	0.533915
0.494202	0.494969	0.500187	0.503881	0.504636	0.505939	0.507249	0.504614	0.499655	0.499277	0.503751	0.50475	0.500756	0.501047	0.507357	0.509687	0.506711	0.508858	0.517092	0.519902	0.512823	0.504611	0.504077	0.509088	0.510357	0.506803	0.508912	0.517937	0.519472	0.511088	0.508019	0.510578	0.505423	0.500742	0.511651	0.523096	0.518864	0.518133	0.535531	0.549306	0.545873	0.543389	0.551001	0.55643	0.5563	0.556577	0.554548	0.547266	0.539808	0.534696
0.500114	0.496272	0.498935	0.501596	0.496568	0.492769	0.498661	0.505913	0.506198	0.503782	0.50195	0.499021	0.499069	0.504519	0.506669	0.50294	0.504096	0.510543	0.510153	0.504804	0.506074	0.510577	0.510578	0.511416	0.515111	0.513026	0.506797	0.507456	0.513559	0.515434	0.512357	0.509042	0.507982	0.511229	0.517601	0.521287	0.521793	0.526308	0.536779	0.545606	0.549035	0.55422	0.565559	0.573854	0.57108	0.565546	0.566675	0.567828	0.561019	0.55178
0.491151	0.497339	0.500789	0.496727	0.489079	0.482653	0.482838	0.493057	0.505031	0.506754	0.501579	0.501598	0.506192	0.505666	0.500762	0.50173	0.510098	0.515248	0.512035	0.508781	0.510922	0.512386	0.510826	0.511149	0.510914	0.506215	0.505144	0.511568	0.515031	0.513481	0.514844	0.513545	0.503666	0.499717	0.507889	0.510945	0.507284	0.516624	0.537149	0.549506	0.555543	0.567269	0.578935	0.581337	0.577638	0.57286	0.569528	0.568741	0.565539	0.557756
0.499687	0.504587	0.504695	0.496449	0.486675	0.484658	0.490126	0.49606	0.498325	0.497163	0.494888	0.49428	0.494488	0.492134	0.49027	0.49561	0.50384	0.504527	0.501412	0.505634	0.511985	0.508676	0.502987	0.507765	0.514433	0.509093	0.50008	0.502189	0.510767	0.513399	0.509501	0.504435	0.501063	0.501776	0.505742	0.508737	0.511958	0.5195	0.529654	0.541318	0.556572	0.569761	0.574371	0.577017	0.582033	0.580052	0.57073	0.567181	0.568588	0.563615
0.497637	0.496529	0.495299	0.493719	0.490709	0.484919	0.483793	0.494506	0.504415	0.499091	0.492178	0.499337	0.503929	0.492411	0.486358	0.49774	0.50481	0.501014	0.504469	0.511094	0.504379	0.497051	0.505437	0.515318	0.513089	0.508598	0.508503	0.507655	0.506848	0.508788	0.508469	0.50419	0.501838	0.502871	0.502731	0.501346	0.504661	0.515404	0.529643	0.544331	0.559733	0.572367	0.578834	0.585532	0.596823	0.602301	0.595346	0.586583	0.58327	0.579999
0.496688	0.492912	0.496645	0.50114	0.496012	0.487848	0.491243	0.502755	0.505174	0.49739	0.494735	0.499026	0.499041	0.497725	0.503789	0.508072	0.50298	0.501233	0.507471	0.507427	0.500629	0.501603	0.508459	0.509417	0.506862	0.507195	0.508245	0.508695	0.509362	0.507494	0.502489	0.497685	0.495479	0.498463	0.506474	0.513176	0.517006	0.523724	0.532787	0.541027	0.553122	0.568876	0.580032	0.589295	0.602726	0.609723	0.602942	0.595935	0.595984	0.59281
0.493252	0.499445	0.499521	0.496677	0.497917	0.496882	0.493129	0.498602	0.508467	0.505352	0.495278	0.494817	0.496675	0.490684	0.489002	0.496815	0.499121	0.494847	0.497967	0.50453	0.502654	0.499445	0.502945	0.504713	0.502322	0.506241	0.51492	0.514912	0.506256	0.501679	0.504303	0.505653	0.502791	0.501938	0.504675	0.505685	0.507059	0.516586	0.53032	0.538843	0.546336	0.560305	0.575383	0.586045	0.595061	0.601073	0.600628	0.597824	0.594428	0.586703
0.500335	0.497517	0.496291	0.503486	0.500985	0.485734	0.483159	0.497541	0.504174	0.496535	0.490265	0.489613	0.489245	0.491134	0.495599	0.496065	0.492569	0.492611	0.497708	0.501625	0.50068	0.499064	0.502002	0.506216	0.505105	0.501807	0.503193	0.505032	0.501026	0.496859	0.497264	0.496115	0.492717	0.494176	0.497629	0.497353	0.500827	0.512148	0.520743	0.524561	0.535042	0.553185	0.570543	0.586343	0.601233	0.611144	0.615971	0.616198	0.608968	0.599316
0.495543	0.500461	0.497954	0.499741	0.501186	0.488982	0.482117	0.499428	0.514499	0.504454	0.493564	0.499965	0.503889	0.497807	0.499005	0.505512	0.502248	0.497067	0.502126	0.507481	0.504041	0.50028	0.502257	0.504863	0.504704	0.504356	0.506286	0.508048	0.504698	0.498993	0.499495	0.503993	0.503558	0.501329	0.503126	0.502954	0.500801	0.508437	0.52284	0.529526	0.533636	0.549253	0.570343	0.585986	0.601083	0.617569	0.623472	0.615671	0.607211	0.604664
0.493117	0.499276	0.502712	0.507019	0.507422	0.498144	0.489975	0.495414	0.504443	0.501265	0.49328	0.495553	0.501766	0.498672	0.491794	0.49193	0.495292	0.495723	0.496844	0.50049	0.501628	0.499902	0.500547	0.503486	0.50405	0.502841	0.504369	0.507257	0.505914	0.501588	0.500335	0.50093	0.498383	0.495367	0.495763	0.496665	0.498238	0.504923	0.512659	0.516428	0.524069	0.540685	0.556851	0.568951	0.585302	0.604162	0.613731	0.612791	0.60924	0.606999
0.50406	0.50569	0.499113	0.502945	0.510117	0.503114	0.491998	0.492426	0.497611	0.498842	0.497995	0.494067	0.488054	0.488914	0.496019	0.498152	0.49462	0.493923	0.497131	0.499466	0.499428	0.499391	0.502027	0.505184	0.504084	0.501897	0.504973	0.508326	0.504981	0.500906	0.501407	0.500171	0.495716	0.495737	0.49994	0.501893	0.503899	0.510443	0.517357	0.520827	0.524802	0.533092	0.544811	0.55869	0.574308	0.589163	0.598026	0.597702	0.593448	0.595042
0.494657	0.493166	0.49957	0.505082	0.501936	0.494694	0.49049	0.490632	0.49299	0.495109	0.495925	0.49748	0.501807	0.505054	0.500531	0.490238	0.485764	0.492038	0.499052	0.498597	0.497972	0.504152	0.508326	0.502872	0.497044	0.498111	0.497138	0.489625	0.486669	0.493131	0.498847	0.497994	0.4956	0.494994	0.495453	0.497704	0.502082	0.506931	0.510939	0.51332	0.515877	0.524464	0.540406	0.556126	0.567848	0.580874	0.59508	0.602494	0.604012	0.608576
0.498546	0.501684	0.498497	0.50149	0.506007	0.497604	0.486124	0.488352	0.495276	0.49296	0.48852	0.490364	0.493555	0.495382	0.497027	0.494699	0.490342	0.493465	0.501518	0.503104	0.499924	0.500775	0.504108	0.505188	0.505342	0.505446	0.504713	0.504459	0.503906	0.500588	0.496729	0.495348	0.494636	0.492926	0.491751	0.492588	0.496392	0.50284	0.509159	0.51491	0.522644	0.530886	0.536736	0.543621	0.554588	0.565098	0.572318	0.5807	0.593165	0.607812
0.502537	0.502838	0.49445	0.491423	0.496264	0.493792	0.48563	0.489355	0.499568	0.496182	0.484694	0.483937	0.491215	0.494667	0.494849	0.493622	0.490396	0.492567	0.502698	0.508214	0.50444	0.503362	0.508007	0.50795	0.502599	0.500416	0.500278	0.496653	0.49357	0.496348	0.500012	0.498746	0.49691	0.49885	0.498411	0.492704	0.492613	0.502784	0.509985	0.508116	0.510074	0.521825	0.532863	0.538208	0.543423	0.550497	0.558258	0.567618	0.577961	0.589865
0.499631	0.498364	0.497244	0.50028	0.501764	0.495805	0.490297	0.494186	0.500983	0.499298	0.490629	0.485851	0.489406	0.494864	0.494987	0.490704	0.48884	0.493688	0.50169	0.505367	0.503574	0.502405	0.503645	0.502773	0.500249	0.50082	0.50247	0.500674	0.498083	0.497719	0.496872	0.494851	0.492924	0.487156	0.477721	0.476827	0.489942	0.503486	0.506195	0.504361	0.505879	0.509267	0.513409	0.520713	0.530397	0.539361	0.546703	0.554541	0.567176	0.585554
0.503499	0.498845	0.496189	0.503605	0.502885	0.489304	0.486505	0.49782	0.498563	0.48656	0.48378	0.491271	0.492878	0.489953	0.492334	0.495149	0.492543	0.490743	0.492208	0.492464	0.495382	0.504609	0.508971	0.502484	0.498516	0.502849	0.50318	0.49775	0.497641	0.500219	0.496551	0.492076	0.491579	0.488466	0.48405	0.486981	0.493738	0.497247	0.5005	0.50406	0.503359	0.502525	0.507354	0.513891	0.519654	0.52743	0.535094	0.542115	0.554834	0.57129
0.505673	0.496824	0.492266	0.493238	0.494934	0.493339	0.488637	0.48636	0.490579	0.495277	0.493219	0.489506	0.49257	0.499582	0.502887	0.500908	0.496698	0.49485	0.497232	0.497486	0.491413	0.489112	0.497801	0.504994	0.500798	0.496207	0.498895	0.498286	0.490383	0.487069	0.491867	0.495056	0.493393	0.491102	0.488361	0.485741	0.488273	0.495137	0.49809	0.494694	0.492259	0.496691	0.505227	0.51288	0.520012	0.527921	0.533498	0.53667	0.544202	0.558735
0.499528	0.498744	0.498039	0.495446	0.491024	0.488521	0.490873	0.495617	0.496129	0.491178	0.489377	0.495395	0.500118	0.497046	0.494841	0.499378	0.501529	0.496114	0.491736	0.492851	0.494877	0.498572	0.505853	0.508376	0.501804	0.496212	0.496175	0.49317	0.487067	0.488431	0.496322	0.49878	0.49297	0.486202	0.48379	0.48693	0.493682	0.497831	0.495676	0.492924	0.496204	0.501979	0.503214	0.50207	0.505719	0.514143	0.522695	0.53241	0.546744	0.561886
0.499416	0.501088	0.49805	0.500094	0.500168	0.489935	0.481779	0.486603	0.493512	0.492588	0.491154	0.49467	0.497412	0.496848	0.495997	0.494322	0.490808	0.488101	0.486837	0.486735	0.492116	0.503197	0.508662	0.501355	0.491698	0.491144	0.49421	0.491045	0.484854	0.48369	0.487068	0.489863	0.489128	0.484608	0.48049	0.482152	0.487203	0.489298	0.488942	0.489382	0.48976	0.490654	0.494053	0.496339	0.495094	0.496734	0.506009	0.519074	0.531944	0.543855
0.496915	0.497478	0.50148	0.508767	0.507781	0.493308	0.483746	0.490597	0.497449	0.494862	0.495343	0.500403	0.499618	0.498648	0.504573	0.504891	0.494742	0.489681	0.492733	0.491974	0.492189	0.50292	0.509676	0.500048	0.490757	0.494254	0.496303	0.490007	0.488772	0.494161	0.493136	0.486804	0.486016	0.488159	0.484914	0.479549	0.480285	0.486981	0.491048	0.486241	0.479399	0.48241	0.491717	0.493502	0.488835	0.49049	0.500302	0.512415	0.526654	0.541649
0.49849	0.499497	0.500343	0.503467	0.50077	0.492021	0.49058	0.498103	0.501433	0.498406	0.49796	0.499902	0.499787	0.500625	0.501535	0.495092	0.486482	0.489058	0.497169	0.494562	0.487419	0.493336	0.504758	0.502285	0.492632	0.493933	0.50001	0.496234	0.489188	0.489073	0.488545	0.482291	0.479232	0.481802	0.481748	0.480322	0.485321	0.491616	0.488469	0.479074	0.474875	0.47838	0.482831	0.482826	0.480381	0.482337	0.491313	0.502002	0.510224	0.519367
0.504694	0.501934	0.500503	0.503548	0.501771	0.494759	0.491075	0.491207	0.490581	0.490278	0.492688	0.496203	0.498494	0.498516	0.496056	0.491927	0.487627	0.485579	0.488003	0.493694	0.499419	0.503344	0.504006	0.501822	0.500913	0.500955	0.496091	0.489183	0.488616	0.489643	0.484426	0.481316	0.48647	0.487479	0.479492	0.477398	0.485626	0.489222	0.482039	0.474315	0.473156	0.476131	0.479108	0.480345	0.481248	0.484046	0.488798	0.497106	0.512033	0.529241
0.506579	0.497195	0.490054	0.497467	0.500941	0.490416	0.484332	0.491262	0.496168	0.492242	0.489473	0.491841	0.492969	0.491544	0.492401	0.494858	0.494359	0.492948	0.494339	0.494747	0.492552	0.493995	0.497984	0.49617	0.491695	0.492382	0.493867	0.492816	0.494864	0.495759	0.486522	0.476617	0.477702	0.480158	0.47459	0.47048	0.475214	0.481978	0.484142	0.481805	0.479064	0.481723	0.487342	0.485008	0.475401	0.473102	0.483223	0.497423	0.510709	0.523113
0.500141	0.49526	0.493711	0.4991	0.50164	0.49422	0.486998	0.491349	0.498795	0.495465	0.48732	0.488309	0.495603	0.498217	0.496082	0.494651	0.495332	0.497663	0.498322	0.493116	0.488008	0.491961	0.497522	0.492749	0.485276	0.486953	0.490989	0.489976	0.491481	0.496195	0.491747	0.479342	0.474026	0.47675	0.476132	0.471784	0.470801	0.471764	0.471122	0.472497	0.476591	0.476525	0.471868	0.470582	0.472224	0.469266	0.466137	0.473826	0.489037	0.50219
0.501605	0.4972	0.493462	0.498019	0.501032	0.494613	0.492038	0.50008	0.50345	0.495174	0.488491	0.490801	0.495523	0.497727	0.49606	0.489336	0.484318	0.490246	0.500144	0.499529	0.492577	0.493043	0.496541	0.491947	0.486714	0.490269	0.492885	0.487742	0.485647	0.488922	0.485387	0.476839	0.476153	0.47881	0.472797	0.464372	0.464807	0.469791	0.471836	0.473027	0.475045	0.474785	0.472695	0.471726	0.470698	0.468288	0.468449	0.475204	0.487005	0.500268
0.502882	0.498085	0.493552	0.500018	0.503923	0.493887	0.485874	0.490419	0.493149	0.488193	0.489068	0.497721	0.499458	0.489606	0.480428	0.482527	0.491162	0.494211	0.490699	0.489801	0.492329	0.492564	0.493279	0.497326	0.49763	0.492118	0.488589	0.488827	0.488754	0.488266	0.486524	0.481788	0.478471	0.478786	0.477351	0.473986	0.473964	0.475487	0.475197	0.476031	0.477237	0.473412	0.466996	0.464097	0.463046	0.461261	0.463422	0.474053	0.490842	0.507424
0.498982	0.49901	0.497125	0.497653	0.500386	0.497336	0.490701	0.491459	0.496365	0.494039	0.489173	0.490987	0.492657	0.489296	0.490696	0.49669	0.493967	0.485371	0.484741	0.488662	0.488459	0.490415	0.496625	0.49559	0.487531	0.485204	0.488028	0.487103	0.484166	0.481448	0.474661	0.468704	0.472782	0.47941	0.475909	0.466864	0.462757	0.463037	0.464338	0.466689	0.467337	0.464111	0.460256	0.457407	0.455031	0.456756	0.46374	0.470086	0.475384	0.486441
0.504508	0.499325	0.494564	0.506728	0.513692	0.49668	0.482482	0.490511	0.497698	0.490988	0.489539	0.498634	0.500633	0.492849	0.489217	0.492013	0.491135	0.482952	0.475255	0.476975	0.486743	0.494347	0.494373	0.49101	0.488909	0.488125	0.486673	0.482571	0.476438	0.471505	0.468787	0.468265	0.472054	0.476865	0.473784	0.465085	0.463493	0.469591	0.472235	0.469263	0.466356	0.465186	0.466413	0.468625	0.463958	0.453894	0.455132	0.471243	0.4837	0.484785
0.501473	0.493869	0.49309	0.505746	0.510918	0.499375	0.488178	0.48917	0.494886	0.495874	0.493053	0.49237	0.494652	0.495806	0.495258	0.494657	0.49142	0.484734	0.480388	0.481736	0.48618	0.490419	0.490721	0.487077	0.487249	0.491575	0.487481	0.475582	0.473215	0.480184	0.479173	0.47185	0.472566	0.476588	0.47297	0.468216	0.469185	0.47008	0.469708	0.471502	0.468807	0.45855	0.453299	0.45724	0.457131	0.450826	0.451886	0.461934	0.470944	0.478631
0.508833	0.49592	0.489389	0.500561	0.508898	0.498895	0.483471	0.481292	0.490156	0.494188	0.489892	0.488835	0.494999	0.499006	0.495644	0.48941	0.48491	0.483056	0.482077	0.480742	0.483099	0.490652	0.493884	0.488171	0.484198	0.48584	0.482773	0.475816	0.476504	0.480742	0.47731	0.471978	0.47389	0.477304	0.476295	0.474845	0.47437	0.472058	0.469709	0.469178	0.467224	0.462768	0.458676	0.454853	0.450123	0.448263	0.452941	0.461001	0.46787	0.474623
0.500439	0.49142	0.488439	0.499053	0.506777	0.500928	0.493257	0.493474	0.494891	0.492655	0.492032	0.493528	0.491555	0.489504	0.49473	0.499994	0.493376	0.482555	0.483274	0.491217	0.492604	0.490063	0.491605	0.492063	0.487113	0.483108	0.480986	0.475799	0.471926	0.473721	0.473467	0.468324	0.467364	0.471409	0.472336	0.471206	0.472305	0.471385	0.467348	0.465958	0.465531	0.460573	0.454622	0.452102	0.451085	0.452005	0.45607	0.45861	0.459351	0.465428
0.509007	0.496237	0.489142	0.500004	0.503325	0.489544	0.485039	0.495033	0.496032	0.48753	0.486731	0.490763	0.491541	0.493897	0.495698	0.489635	0.483493	0.484413	0.483956	0.480408	0.483997	0.492159	0.492293	0.485641	0.482524	0.483663	0.48343	0.481376	0.48011	0.478425	0.474089	0.470723	0.472867	0.475646	0.472361	0.4686	0.471679	0.474783	0.470429	0.465556	0.466295	0.465836	0.459609	0.453473	0.45119	0.451109	0.454156	0.460794	0.466311	0.469346
0.500443	0.490248	0.493491	0.504998	0.504276	0.490987	0.485517	0.493619	0.498232	0.491379	0.486381	0.49053	0.4935	0.490166	0.488182	0.490307	0.492209	0.492922	0.491313	0.485037	0.480068	0.482891	0.485802	0.480126	0.473459	0.475489	0.481623	0.483911	0.482406	0.479156	0.474837	0.471381	0.468225	0.462446	0.45754	0.45999	0.466288	0.468138	0.466845	0.467665	0.467909	0.463717	0.458428	0.455753	0.454799	0.454661	0.456056	0.45964	0.465643	0.472467
0.500948	0.486752	0.485425	0.496149	0.498547	0.492057	0.491058	0.4942	0.491541	0.485306	0.483013	0.485472	0.489277	0.490447	0.487443	0.484993	0.48751	0.490003	0.486019	0.480463	0.481819	0.48613	0.483798	0.47782	0.47732	0.479479	0.478538	0.480481	0.48657	0.482996	0.468143	0.461102	0.466877	0.468815	0.463551	0.464507	0.471465	0.473187	0.471079	0.471645	0.471743	0.468877	0.466216	0.462885	0.458761	0.460399	0.467013	0.469104	0.467846	0.471844
0.498159	0.498464	0.499807	0.502539	0.501136	0.490691	0.484121	0.491709	0.497435	0.488475	0.480273	0.484942	0.490815	0.490099	0.489984	0.492019	0.490978	0.487824	0.48536	0.483976	0.485928	0.489878	0.489036	0.483882	0.481367	0.48091	0.478688	0.477784	0.479536	0.478293	0.472777	0.46842	0.467883	0.469631	0.470943	0.469198	0.46682	0.469475	0.474738	0.475105	0.472008	0.471167	0.470369	0.466676	0.464693	0.466977	0.469074	0.469579	0.473251	0.481745
0.502354	0.502495	0.498077	0.501551	0.50792	0.502357	0.490504	0.488058	0.492865	0.493279	0.489007	0.487142	0.48979	0.492915	0.492178	0.489756	0.492081	0.496822	0.493922	0.485478	0.485546	0.493545	0.49245	0.480051	0.473632	0.4781	0.479901	0.475048	0.472641	0.472842	0.46926	0.465261	0.46612	0.468121	0.468068	0.467476	0.465437	0.462785	0.465163	0.471096	0.472022	0.46771	0.464696	0.463899	0.463434	0.463701	0.46412	0.465844	0.472503	0.480598
0.49743	0.494733	0.497476	0.506324	0.506529	0.493619	0.484633	0.488243	0.491557	0.486692	0.482456	0.485517	0.491756	0.494986	0.492923	0.489189	0.488869	0.488076	0.480225	0.473565	0.480667	0.492983	0.492242	0.481114	0.475637	0.476632	0.474392	0.47048	0.471322	0.471987	0.466766	0.462893	0.466108	0.467844	0.462411	0.458847	0.462209	0.464644	0.465121	0.472328	0.481886	0.479555	0.468611	0.465392	0.471479	0.475569	0.474974	0.475905	0.480793	0.486399
0.494957	0.496898	0.498786	0.506556	0.510716	0.500113	0.486536	0.483743	0.484609	0.482703	0.484079	0.487388	0.486292	0.485279	0.48722	0.486594	0.484676	0.483126	0.475443	0.469392	0.481201	0.495744	0.486576	0.468327	0.469018	0.477502	0.473171	0.466314	0.468757	0.470794	0.468145	0.469072	0.471644	0.467713	0.461265	0.460041	0.461787	0.462445	0.464785	0.470276	0.473926	0.473264	0.472058	0.471838	0.470689	0.469576	0.469174	0.4674	0.467073	0.472082
0.504065	0.498697	0.497127	0.505057	0.507338	0.496784	0.485127	0.482726	0.487196	0.48908	0.482941	0.477117	0.483184	0.49438	0.495424	0.488752	0.48451	0.478554	0.468312	0.468501	0.484368	0.495221	0.487687	0.477487	0.478326	0.479043	0.470977	0.466589	0.472064	0.474061	0.468115	0.46556	0.466632	0.462319	0.457141	0.457877	0.457394	0.453215	0.455373	0.464428	0.47059	0.471997	0.470261	0.463841	0.459239	0.464326	0.470557	0.468784	0.468502	0.476874
0.50201	0.495174	0.493523	0.50114	0.505157	0.497085	0.487974	0.486421	0.48525	0.481799	0.482828	0.485852	0.484259	0.483984	0.490855	0.496583	0.493609	0.486051	0.480516	0.481146	0.488439	0.493914	0.488847	0.479489	0.47721	0.47981	0.478886	0.474524	0.469926	0.465092	0.462618	0.465277	0.467979	0.466197	0.465166	0.46771	0.466603	0.460759	0.460684	0.468135	0.471271	0.466639	0.463989	0.466029	0.465079	0.460316	0.459234	0.463744	0.469186	0.473202
0.497773	0.493964	0.495755	0.504204	0.508085	0.499866	0.488548	0.484614	0.485546	0.485198	0.483456	0.482332	0.483429	0.487905	0.492835	0.493127	0.48853	0.482778	0.478766	0.478767	0.483386	0.488341	0.488523	0.484356	0.479044	0.473252	0.467108	0.462793	0.461324	0.46139	0.462821	0.465052	0.463519	0.456632	0.452145	0.455008	0.456954	0.451687	0.448067	0.453469	0.459141	0.456286	0.451068	0.45189	0.45595	0.456984	0.455441	0.455944	0.461228	0.469617
0.500777	0.496047	0.49389	0.498424	0.503493	0.497575	0.486445	0.486275	0.493475	0.491579	0.482387	0.480318	0.485321	0.487175	0.486805	0.491932	0.498341	0.494217	0.481263	0.474021	0.477147	0.480968	0.480153	0.478489	0.476931	0.473571	0.470643	0.46955	0.46677	0.461549	0.458816	0.460983	0.463885	0.46357	0.462657	0.46464	0.465174	0.45957	0.454201	0.454824	0.453381	0.445101	0.441777	0.449969	0.458597	0.460194	0.459405	0.458715	0.45936	0.467039
0.512707	0.505231	0.500066	0.5037	0.504604	0.493374	0.483493	0.487657	0.494062	0.491197	0.487903	0.489413	0.488297	0.487534	0.494483	0.498377	0.49004	0.482117	0.482074	0.479986	0.476275	0.479438	0.48079	0.472035	0.465525	0.467341	0.466703	0.464438	0.469173	0.472465	0.46634	0.461083	0.461165	0.459243	0.458556	0.463329	0.462965	0.455758	0.455614	0.460697	0.457265	0.451103	0.454272	0.460242	0.462044	0.464791	0.467417	0.465517	0.467096	0.477122
0.505788	0.50329	0.496404	0.495802	0.497398	0.489823	0.481391	0.484492	0.491203	0.489863	0.48374	0.480609	0.482793	0.4887	0.493254	0.49256	0.489354	0.486041	0.480362	0.475083	0.477347	0.483223	0.481174	0.472564	0.468173	0.468035	0.466854	0.467793	0.469364	0.461261	0.450141	0.453851	0.463391	0.458264	0.450583	0.458979	0.466131	0.456167	0.449707	0.458472	0.461747	0.453218	0.450935	0.456561	0.458849	0.461988	0.469971	0.472336	0.468545	0.471241
0.507431	0.502577	0.491253	0.488894	0.49019	0.483517	0.479557	0.48687	0.490099	0.48208	0.478501	0.483809	0.484307	0.479653	0.481969	0.488317	0.486689	0.479572	0.477952	0.482684	0.485655	0.481447	0.47321	0.468951	0.469412	0.466587	0.461296	0.464353	0.472029	0.468295	0.456431	0.45343	0.456366	0.452617	0.449119	0.454839	0.458922	0.454961	0.454029	0.457483	0.454626	0.449396	0.452146	0.456584	0.4559	0.458028	0.46387	0.462817	0.458898	0.465323
0.51132	0.503111	0.49795	0.501541	0.500965	0.488731	0.478507	0.479981	0.483671	0.481232	0.477462	0.478807	0.484482	0.487514	0.483713	0.481148	0.486629	0.487749	0.475943	0.470586	0.483876	0.492622	0.482112	0.473382	0.47732	0.476679	0.469464	0.471164	0.474992	0.465719	0.455689	0.460352	0.467295	0.464019	0.461106	0.465576	0.466604	0.459847	0.455271	0.456648	0.457381	0.455022	0.452613	0.451068	0.450828	0.453265	0.4565	0.458651	0.462921	0.470832
0.502403	0.49973	0.497834	0.501525	0.504936	0.495896	0.482526	0.483079	0.490837	0.486886	0.476441	0.475958	0.483101	0.487806	0.489866	0.490228	0.487828	0.48603	0.485009	0.48016	0.475831	0.479287	0.483563	0.479089	0.470487	0.465006	0.462516	0.463053	0.465089	0.462521	0.457307	0.457911	0.461333	0.460014	0.458282	0.459191	0.455244	0.448281	0.450157	0.458237	0.460464	0.457933	0.457014	0.456349	0.456725	0.461186	0.463947	0.461051	0.460433	0.466389
0.504157	0.500171	0.498404	0.502456	0.506661	0.502591	0.492234	0.485296	0.483301	0.480059	0.476577	0.480197	0.489314	0.492965	0.488451	0.486431	0.490525	0.487454	0.47305	0.466735	0.477684	0.48531	0.477343	0.469645	0.469471	0.464705	0.457473	0.460177	0.465525	0.463492	0.463599	0.469032	0.467239	0.461676	0.466814	0.473008	0.463289	0.450208	0.453357	0.462962	0.461517	0.455818	0.458275	0.462027	0.458873	0.457239	0.462731	0.465859	0.463563	0.466469
0.502102	0.496999	0.500005	0.504178	0.502405	0.49899	0.496661	0.493731	0.4915	0.490087	0.487012	0.484856	0.486816	0.488867	0.488245	0.488189	0.487809	0.482874	0.477227	0.478467	0.48567	0.490902	0.488286	0.479207	0.471032	0.467645	0.464953	0.46163	0.4627	0.466556	0.465818	0.463299	0.466994	0.472659	0.471036	0.464051	0.458634	0.456109	0.456255	0.459364	0.462212	0.462027	0.461239	0.463166	0.46782	0.471356	0.468813	0.46399	0.468348	0.479399
0.502087	0.500907	0.500951	0.502701	0.503636	0.500716	0.49459	0.490023	0.488719	0.486686	0.483123	0.482547	0.484802	0.485278	0.484595	0.484988	0.48306	0.478129	0.477396	0.483385	0.48779	0.484131	0.477086	0.474411	0.474888	0.471458	0.465515	0.465402	0.468931	0.465966	0.45843	0.45601	0.458068	0.459582	0.460902	0.459472	0.452642	0.449246	0.455626	0.461779	0.459955	0.456074	0.453585	0.450985	0.452577	0.459177	0.46222	0.461034	0.463632	0.468344
0.499645	0.501245	0.501926	0.502143	0.501172	0.497077	0.492816	0.492067	0.491252	0.486599	0.481974	0.481473	0.483437	0.48579	0.488727	0.490713	0.488018	0.480562	0.475542	0.479607	0.487333	0.487057	0.478376	0.470693	0.466954	0.464626	0.465919	0.471008	0.472652	0.469809	0.469341	0.469296	0.464025	0.461633	0.468013	0.468273	0.454719	0.448061	0.460215	0.469657	0.46148	0.453365	0.459133	0.465716	0.462598	0.458905	0.462189	0.467633	0.470444	0.471384
0.511257	0.50596	0.500007	0.503616	0.502518	0.488234	0.479502	0.487764	0.49382	0.483778	0.474998	0.482663	0.493499	0.493589	0.490502	0.491482	0.489068	0.479552	0.47232	0.475087	0.483462	0.486289	0.478627	0.469211	0.46797	0.470408	0.468719	0.467425	0.470577	0.470534	0.464636	0.462254	0.466434	0.469768	0.469224	0.466547	0.461251	0.456905	0.460486	0.468144	0.469394	0.465337	0.463737	0.463792	0.462668	0.463422	0.465623	0.46511	0.465261	0.471495
0.510705	0.513522	0.5019	0.493095	0.493661	0.488511	0.47674	0.475212	0.483815	0.487068	0.48435	0.48516	0.487199	0.485809	0.486935	0.490835	0.486506	0.475311	0.471615	0.475149	0.474376	0.472003	0.475622	0.478156	0.473052	0.466601	0.462197	0.458262	0.459516	0.465904	0.46608	0.45939	0.459356	0.466925	0.468193	0.459785	0.452327	0.451771	0.453922	0.454492	0.455097	0.457979	0.45972	0.457692	0.457798	0.463132	0.464909	0.459966	0.459829	0.468518
0.508528	0.494845	0.48911	0.494509	0.494782	0.485823	0.477774	0.476025	0.477888	0.479559	0.480392	0.483374	0.488967	0.492037	0.490176	0.48629	0.480929	0.474141	0.471325	0.475154	0.479809	0.480954	0.48002	0.476328	0.468179	0.461186	0.46265	0.468633	0.468715	0.463318	0.462552	0.467212	0.468571	0.467312	0.47038	0.472035	0.46409	0.456496	0.460783	0.468102	0.467504	0.464598	0.464917	0.464162	0.462643	0.464053	0.463779	0.459627	0.458913	0.462242
0.515386	0.506639	0.499289	0.502045	0.501325	0.489347	0.479684	0.481926	0.487016	0.486312	0.483901	0.485796	0.490268	0.491266	0.487541	0.484385	0.482976	0.47787	0.471552	0.474122	0.483102	0.485333	0.47904	0.472836	0.469649	0.467986	0.468001	0.467767	0.464428	0.459529	0.456475	0.457562	0.463801	0.470864	0.470923	0.464158	0.458743	0.457126	0.455175	0.454468	0.459992	0.466755	0.465183	0.458266	0.456888	0.461159	0.46271	0.460773	0.461138	0.465079
0.508105	0.50388	0.498571	0.501949	0.503725	0.492612	0.480509	0.480931	0.486589	0.48636	0.482032	0.480965	0.486586	0.494165	0.494722	0.48909	0.485148	0.47987	0.469921	0.469645	0.484774	0.492625	0.481126	0.469792	0.469065	0.467001	0.464383	0.470978	0.475113	0.464618	0.454392	0.456936	0.461355	0.462152	0.466005	0.466449	0.455456	0.447768	0.455573	0.464583	0.463544	0.462769	0.466464	0.465031	0.460626	0.464061	0.470368	0.467754	0.460121	0.458506
0.505352	0.500216	0.493303	0.49283	0.492727	0.488036	0.483921	0.484548	0.48873	0.492409	0.490977	0.487275	0.48842	0.490455	0.486716	0.484668	0.487663	0.482521	0.471205	0.476117	0.494379	0.497293	0.483183	0.475108	0.473065	0.464494	0.460948	0.472596	0.478839	0.466653	0.457124	0.463535	0.469496	0.466386	0.465427	0.467423	0.463616	0.459896	0.464733	0.469676	0.467744	0.467597	0.473154	0.475635	0.473403	0.473863	0.475327	0.470276	0.462583	0.462176
0.507889	0.501066	0.489975	0.482228	0.483062	0.488432	0.488747	0.484567	0.484631	0.487832	0.486871	0.485192	0.488983	0.49242	0.490114	0.488442	0.489458	0.484645	0.476182	0.479558	0.494878	0.50115	0.489156	0.475306	0.472434	0.47194	0.466787	0.465521	0.470241	0.469363	0.463407	0.465997	0.474273	0.474198	0.470679	0.473923	0.472435	0.458221	0.450889	0.462165	0.472613	0.469126	0.464871	0.467839	0.469465	0.467395	0.466188	0.462986	0.456742	0.456553
0.498823	0.503709	0.502576	0.499966	0.500659	0.498999	0.492539	0.488895	0.490283	0.489395	0.485094	0.484654	0.488163	0.48813	0.48558	0.487616	0.490216	0.484852	0.477683	0.480021	0.488064	0.490579	0.485175	0.4766	0.470758	0.470828	0.471804	0.467666	0.463325	0.465403	0.469874	0.471253	0.470263	0.468158	0.466963	0.468555	0.466979	0.4586	0.454894	0.462942	0.470395	0.469836	0.470907	0.476042	0.476051	0.471922	0.471102	0.469829	0.463639	0.46159
0.495194	0.489619	0.490035	0.496401	0.502809	0.502823	0.498246	0.495356	0.49289	0.488904	0.489222	0.493123	0.491705	0.48856	0.492806	0.496282	0.488868	0.479814	0.479543	0.484113	0.488184	0.489383	0.484597	0.478155	0.477119	0.476285	0.470159	0.467366	0.47244	0.475905	0.47459	0.475036	0.476121	0.472959	0.468862	0.466592	0.463565	0.462428	0.467754	0.474152	0.47451	0.471996	0.471503	0.470759	0.467741	0.465069	0.46325	0.460256	0.459029	0.465469
0.501235	0.493265	0.49358	0.498406	0.494305	0.489191	0.496096	0.504709	0.501307	0.490679	0.481508	0.477147	0.479944	0.485342	0.486252	0.486504	0.488804	0.484616	0.475662	0.476805	0.486784	0.488791	0.479149	0.468253	0.462996	0.463426	0.464934	0.462743	0.460963	0.465969	0.472248	0.471865	0.468864	0.468755	0.467726	0.462372	0.456644	0.455714	0.460516	0.466587	0.468532	0.468015	0.469679	0.471252	0.469926	0.469202	0.468165	0.461374	0.454874	0.459345
0.505969	0.505451	0.501642	0.500235	0.501453	0.498527	0.493673	0.494365	0.495057	0.487324	0.478974	0.479341	0.482298	0.482087	0.483795	0.488058	0.488562	0.485234	0.481531	0.477756	0.476676	0.479951	0.480494	0.475715	0.474791	0.478568	0.475937	0.468243	0.46806	0.473394	0.472576	0.467577	0.466814	0.467776	0.466245	0.466231	0.467963	0.465037	0.460836	0.466191	0.476711	0.476711	0.467555	0.46539	0.471399	0.47257	0.467872	0.465934	0.465329	0.461544
0.506276	0.500635	0.497813	0.498889	0.493705	0.488028	0.491784	0.497205	0.496799	0.496599	0.497337	0.492455	0.486562	0.488963	0.495269	0.494911	0.487692	0.481515	0.480699	0.482145	0.4814	0.479322	0.478682	0.477666	0.474221	0.471371	0.470817	0.469597	0.467847	0.46897	0.470763	0.468368	0.464385	0.464937	0.468779	0.468775	0.462276	0.455925	0.458474	0.468017	0.472966	0.469932	0.468106	0.470798	0.470628	0.467007	0.467551	0.470936	0.468706	0.462409
0.50491	0.499484	0.495835	0.492144	0.489453	0.492541	0.494392	0.487344	0.481735	0.486551	0.491481	0.488888	0.486511	0.488094	0.488614	0.487486	0.485731	0.480932	0.476565	0.480388	0.488935	0.489309	0.478891	0.470698	0.473634	0.478224	0.473952	0.468157	0.469713	0.471349	0.467363	0.465726	0.468731	0.468358	0.464485	0.462434	0.460599	0.459085	0.463261	0.470204	0.472504	0.472725	0.474988	0.474427	0.469326	0.466898	0.468972	0.468829	0.464678	0.462665
0.507022	0.503558	0.499293	0.497052	0.494175	0.49183	0.491627	0.491225	0.491632	0.494021	0.491762	0.483729	0.481783	0.489306	0.493966	0.490267	0.48563	0.484023	0.483029	0.481801	0.480553	0.478148	0.473968	0.46954	0.46781	0.469306	0.471364	0.473449	0.475544	0.473177	0.466358	0.463999	0.46805	0.470674	0.470755	0.471242	0.468528	0.464005	0.465872	0.470009	0.467136	0.464077	0.468939	0.473434	0.472173	0.472987	0.47724	0.477302	0.473021	0.470315
0.505211	0.499535	0.500931	0.503821	0.499822	0.493962	0.490438	0.488997	0.491281	0.491405	0.48147	0.473004	0.480736	0.493086	0.493222	0.487736	0.485715	0.480855	0.472859	0.472466	0.479029	0.482301	0.480768	0.477764	0.473352	0.470728	0.473883	0.477286	0.47343	0.465399	0.460558	0.461302	0.467447	0.475817	0.478731	0.47473	0.47216	0.473166	0.47097	0.467271	0.469426	0.473038	0.471892	0.472921	0.479135	0.47994	0.474547	0.475183	0.480003	0.476698
0.501636	0.499964	0.499939	0.502622	0.500233	0.49155	0.48631	0.486421	0.484985	0.483386	0.486435	0.489618	0.489155	0.489027	0.489207	0.485518	0.479854	0.475147	0.471125	0.472109	0.48073	0.486947	0.483387	0.478206	0.476621	0.472574	0.467729	0.470328	0.474356	0.468796	0.460701	0.463445	0.473501	0.478381	0.475357	0.47	0.46635	0.464943	0.464933	0.465879	0.467735	0.468768	0.467217	0.46581	0.468382	0.472396	0.472579	0.46996	0.469166	0.470422
0.502238	0.498115	0.503493	0.506084	0.496063	0.488239	0.493372	0.500235	0.499584	0.495226	0.490187	0.486253	0.487837	0.491548	0.489198	0.485086	0.487418	0.48866	0.480806	0.476388	0.486115	0.494432	0.485664	0.47268	0.472681	0.478498	0.477981	0.476131	0.478389	0.478396	0.47505	0.475593	0.478033	0.47555	0.472888	0.475908	0.477666	0.472771	0.468408	0.469678	0.472208	0.473466	0.475063	0.476182	0.476501	0.478125	0.479094	0.476233	0.474114	0.478388
0.500715	0.497773	0.495154	0.497317	0.50248	0.502827	0.49672	0.491851	0.490491	0.48677	0.481425	0.481877	0.488183	0.492957	0.492113	0.488246	0.486466	0.487171	0.484378	0.477968	0.478401	0.486775	0.487602	0.476124	0.468448	0.472041	0.474976	0.471503	0.46885	0.468619	0.466891	0.465775	0.467127	0.467335	0.466911	0.469798	0.472786	0.470781	0.467775	0.470638	0.478199	0.483097	0.480329	0.47334	0.471508	0.477103	0.47999	0.473458	0.466146	0.468171
0.501162	0.492256	0.493635	0.504224	0.510561	0.505016	0.494679	0.49224	0.498247	0.499533	0.490073	0.481738	0.48529	0.493614	0.49539	0.492366	0.490379	0.48706	0.481432	0.480874	0.486671	0.488091	0.480584	0.474563	0.478377	0.485655	0.485871	0.478611	0.472667	0.474819	0.481653	0.482933	0.474764	0.466524	0.468136	0.474235	0.472993	0.466526	0.465517	0.469194	0.470397	0.471066	0.473804	0.473794	0.472541	0.4767	0.479707	0.473179	0.46826	0.476034
0.499268	0.48851	0.493263	0.504263	0.506537	0.502896	0.498129	0.493465	0.492881	0.493206	0.487474	0.481884	0.483663	0.486593	0.488505	0.49384	0.494139	0.483019	0.476479	0.483596	0.4884	0.484216	0.483005	0.483647	0.477159	0.473096	0.47986	0.483574	0.476509	0.472516	0.476963	0.478172	0.474337	0.474574	0.47699	0.474469	0.471656	0.474275	0.477044	0.476931	0.479337	0.483255	0.481297	0.476357	0.477985	0.484856	0.487209	0.481806	0.474949	0.474848
0.497035	0.496583	0.494059	0.493549	0.496344	0.500191	0.502117	0.500624	0.498326	0.497558	0.494395	0.486186	0.479813	0.481548	0.486899	0.489664	0.489705	0.486773	0.481225	0.480189	0.486631	0.490307	0.48532	0.480602	0.480947	0.480368	0.47894	0.480584	0.479886	0.474621	0.473826	0.477411	0.475633	0.473348	0.480141	0.484857	0.47597	0.467297	0.472175	0.480084	0.480642	0.479144	0.478608	0.476331	0.475583	0.477602	0.475833	0.47118	0.471507	0.474509
0.497546	0.50096	0.502549	0.500479	0.496343	0.491698	0.489257	0.494502	0.503719	0.503186	0.492637	0.48813	0.49329	0.495134	0.490995	0.490317	0.492261	0.48829	0.481632	0.482465	0.48948	0.492667	0.489714	0.485986	0.482143	0.476385	0.474419	0.48004	0.483642	0.478503	0.473857	0.47518	0.474218	0.469591	0.469442	0.472359	0.472805	0.474457	0.478115	0.478383	0.479809	0.487733	0.49092	0.482537	0.47708	0.482654	0.486433	0.481746	0.477412	0.477382
0.4974	0.492904	0.496024	0.500015	0.498592	0.494964	0.492504	0.491754	0.492746	0.492527	0.487951	0.482805	0.484279	0.491361	0.493827	0.487671	0.482765	0.484747	0.484485	0.47982	0.482525	0.490489	0.487713	0.47738	0.475345	0.478224	0.475425	0.472385	0.473588	0.471217	0.465224	0.465326	0.471577	0.475069	0.47164	0.465083	0.46332	0.469153	0.474919	0.476215	0.480129	0.488217	0.490966	0.486714	0.48324	0.481654	0.478948	0.477209	0.477356	0.477303
0.504806	0.498217	0.497862	0.506701	0.506811	0.496315	0.489265	0.488512	0.489632	0.493709	0.497795	0.496023	0.494191	0.498127	0.498459	0.49017	0.484366	0.48444	0.480876	0.474721	0.474545	0.477583	0.479271	0.482389	0.484073	0.480491	0.480444	0.486601	0.484551	0.472469	0.466885	0.469054	0.466599	0.463087	0.467076	0.47112	0.469776	0.470494	0.474486	0.475824	0.475935	0.477447	0.478413	0.480767	0.485903	0.48762	0.483767	0.479625	0.476439	0.475165
0.500978	0.499698	0.503356	0.509639	0.509084	0.500683	0.491463	0.487586	0.49038	0.494785	0.494454	0.492571	0.496822	0.501704	0.494668	0.480479	0.475117	0.4771	0.473472	0.469433	0.478871	0.492576	0.491482	0.481369	0.479406	0.482157	0.479484	0.477535	0.48075	0.479407	0.47305	0.474073	0.481253	0.482132	0.477488	0.475292	0.473552	0.46977	0.469582	0.474829	0.480887	0.487068	0.494186	0.497267	0.492478	0.484554	0.480484	0.481	0.482194	0.483191
0.503115	0.502526	0.50199	0.503374	0.50527	0.504782	0.501297	0.496816	0.493666	0.493715	0.496782	0.500089	0.501487	0.49907	0.489925	0.478469	0.476944	0.484867	0.485263	0.474995	0.472719	0.483642	0.488955	0.481079	0.474437	0.475207	0.47465	0.472786	0.477196	0.482332	0.477031	0.46636	0.464414	0.471738	0.476606	0.474359	0.471907	0.473703	0.474873	0.471796	0.469715	0.474212	0.482644	0.488013	0.486168	0.479781	0.477025	0.48049	0.481665	0.47713
0.487386	0.486921	0.493763	0.501461	0.505625	0.505743	0.500683	0.492648	0.489984	0.494571	0.496192	0.4916	0.49153	0.496926	0.495203	0.487665	0.485739	0.483671	0.474697	0.474006	0.486866	0.491257	0.481373	0.47795	0.483242	0.481627	0.477355	0.480737	0.481765	0.474051	0.469381	0.471173	0.470972	0.470465	0.47566	0.481234	0.480124	0.474506	0.471128	0.47467	0.48235	0.485631	0.483263	0.482117	0.482761	0.481384	0.481208	0.484226	0.484557	0.482372
0.508315	0.496115	0.482341	0.489991	0.504886	0.506327	0.500735	0.497383	0.49282	0.488749	0.489933	0.491698	0.491425	0.492672	0.491773	0.485265	0.481931	0.485203	0.484172	0.477241	0.477109	0.484909	0.488135	0.48475	0.483884	0.486688	0.486907	0.484825	0.485621	0.488185	0.485731	0.476881	0.469993	0.472589	0.480256	0.483702	0.482494	0.481686	0.481733	0.481808	0.483575	0.485834	0.486828	0.489852	0.494373	0.492415	0.485234	0.485439	0.49336	0.494502
0.503611	0.501069	0.500091	0.501886	0.502181	0.501075	0.501964	0.502516	0.497874	0.490298	0.486749	0.489268	0.493142	0.493205	0.490178	0.4894	0.49135	0.48913	0.481202	0.477128	0.482409	0.489074	0.489152	0.485601	0.484445	0.48626	0.487728	0.485795	0.481054	0.477084	0.474619	0.472569	0.474307	0.480942	0.484025	0.480184	0.479823	0.486623	0.489858	0.487256	0.488212	0.492087	0.4918	0.491585	0.496941	0.502104	0.502464	0.500945	0.498668	0.495154
0.511684	0.500243	0.500389	0.506201	0.503758	0.495596	0.492418	0.496866	0.502246	0.500949	0.495006	0.492888	0.494047	0.49204	0.489977	0.492938	0.494874	0.490277	0.484263	0.482127	0.483452	0.48566	0.484792	0.480893	0.480942	0.485824	0.486589	0.481715	0.479684	0.482476	0.484504	0.483721	0.482514	0.484207	0.489234	0.491193	0.486673	0.484451	0.489071	0.490506	0.485752	0.486257	0.493775	0.496901	0.493227	0.490168	0.489725	0.489006	0.487241	0.485934
0.504673	0.495862	0.490895	0.493003	0.497764	0.499569	0.497869	0.493896	0.488914	0.487653	0.491505	0.492436	0.487272	0.485075	0.489265	0.492717	0.493635	0.493613	0.488866	0.482397	0.484303	0.490544	0.48923	0.48468	0.486759	0.491107	0.49195	0.49287	0.493896	0.490376	0.484728	0.482552	0.484556	0.488854	0.491447	0.488637	0.484948	0.486229	0.488	0.487086	0.490113	0.495814	0.494812	0.493398	0.502405	0.508664	0.497933	0.486486	0.49063	0.496649
0.501934	0.495436	0.49772	0.501407	0.497282	0.493329	0.497526	0.502569	0.499841	0.491973	0.486705	0.48735	0.49061	0.492651	0.494132	0.494706	0.491229	0.486306	0.484615	0.482849	0.4801	0.483918	0.490878	0.487341	0.47748	0.47709	0.483095	0.483214	0.480911	0.482616	0.482546	0.478236	0.477372	0.48168	0.484151	0.482162	0.479074	0.476834	0.476773	0.482036	0.490516	0.493185	0.489639	0.492201	0.502528	0.505739	0.498736	0.494126	0.492839	0.488782
0.496593	0.495918	0.496346	0.499154	0.500318	0.494065	0.48687	0.491934	0.504787	0.506321	0.493996	0.485903	0.490589	0.495436	0.490025	0.483056	0.486122	0.492705	0.490062	0.483761	0.48686	0.493652	0.491977	0.487141	0.486854	0.485361	0.482012	0.485206	0.490913	0.48947	0.485579	0.485614	0.486324	0.488241	0.492561	0.490754	0.482556	0.481443	0.488212	0.491642	0.492842	0.49691	0.498755	0.498156	0.50092	0.502381	0.498404	0.496902	0.498803	0.496684
0.496451	0.495564	0.500087	0.50208	0.499141	0.496424	0.492268	0.487933	0.492925	0.501084	0.496103	0.487005	0.492736	0.501972	0.496098	0.486147	0.486488	0.489003	0.488149	0.490444	0.493965	0.493916	0.494336	0.493336	0.485585	0.480915	0.486235	0.487773	0.48058	0.480334	0.488622	0.490252	0.486986	0.49056	0.494026	0.486504	0.4767	0.476199	0.481605	0.48776	0.496603	0.505728	0.508144	0.505564	0.504378	0.502082	0.49525	0.491412	0.495412	0.498665
0.492498	0.49361	0.495788	0.494304	0.494915	0.497661	0.495814	0.491851	0.491288	0.491725	0.491598	0.494465	0.500489	0.504224	0.500162	0.490329	0.485248	0.48819	0.488678	0.484973	0.489644	0.501046	0.502129	0.492013	0.485021	0.485162	0.487971	0.491307	0.490713	0.483923	0.479466	0.483986	0.491838	0.496432	0.496981	0.493328	0.487239	0.484416	0.487708	0.493734	0.498115	0.500446	0.503878	0.509724	0.51441	0.514623	0.510811	0.503848	0.495747	0.491875
0.499343	0.49471	0.492188	0.502022	0.507521	0.497567	0.489811	0.494406	0.494981	0.486434	0.48585	0.494135	0.494762	0.490149	0.493065	0.496013	0.489489	0.484912	0.489596	0.492118	0.488872	0.490077	0.495526	0.49505	0.488627	0.484752	0.486298	0.488953	0.488993	0.488741	0.491718	0.494263	0.492593	0.492411	0.496198	0.495304	0.489512	0.490625	0.497633	0.498631	0.497065	0.50429	0.515011	0.517509	0.514004	0.511456	0.507708	0.499843	0.494411	0.498935
0.498533	0.491517	0.489282	0.492875	0.492629	0.487265	0.484759	0.486817	0.489038	0.489725	0.489179	0.48965	0.495217	0.502007	0.500209	0.492591	0.490506	0.491758	0.488076	0.485193	0.489988	0.494574	0.491619	0.485217	0.480578	0.48089	0.487531	0.493743	0.493105	0.490865	0.491063	0.488707	0.484192	0.482537	0.481012	0.478542	0.481312	0.487237	0.489298	0.49236	0.501422	0.508456	0.509635	0.511703	0.513409	0.507196	0.497461	0.494719	0.498973	0.50302
0.497149	0.494525	0.490296	0.495418	0.502998	0.498193	0.48835	0.489547	0.495773	0.49374	0.488338	0.489015	0.493385	0.496702	0.498058	0.496529	0.493739	0.493368	0.494086	0.491949	0.487605	0.485169	0.4878	0.493771	0.495582	0.489773	0.483909	0.484462	0.48705	0.486316	0.483076	0.479454	0.478181	0.481877	0.486805	0.487622	0.486804	0.487606	0.487783	0.489179	0.496514	0.5041	0.504486	0.504069	0.508732	0.509256	0.501028	0.496406	0.501213	0.503843
0.50629	0.508845	0.501316	0.497831	0.504036	0.502443	0.490217	0.489517	0.502881	0.50669	0.496206	0.49106	0.497328	0.501426	0.497057	0.492255	0.492436	0.49308	0.490622	0.48856	0.488892	0.489387	0.490851	0.493625	0.492604	0.488664	0.490064	0.494359	0.490703	0.480538	0.474389	0.475547	0.480734	0.484926	0.48367	0.480813	0.484007	0.489742	0.490014	0.487685	0.4882	0.489429	0.49046	0.494134	0.4985	0.499976	0.500128	0.50055	0.49971	0.497706
0.506196	0.498886	0.491131	0.493234	0.496561	0.495104	0.495415	0.500907	0.505438	0.503086	0.493808	0.482842	0.479193	0.486585	0.495086	0.493995	0.488845	0.489217	0.490485	0.487032	0.486049	0.489647	0.487794	0.482332	0.486499	0.495193	0.492568	0.485281	0.488592	0.49272	0.482911	0.472147	0.477068	0.487428	0.489734	0.49055	0.494144	0.491304	0.484545	0.488596	0.50032	0.503539	0.500248	0.503272	0.50902	0.507653	0.503946	0.504628	0.504632	0.500913
0.498496	0.487417	0.494546	0.506121	0.506876	0.502892	0.500877	0.498498	0.497415	0.499816	0.499742	0.495545	0.495357	0.499892	0.500197	0.495642	0.49294	0.492289	0.492714	0.49719	0.500473	0.493891	0.485468	0.488697	0.497696	0.499584	0.496668	0.495459	0.493439	0.489555	0.488393	0.490096	0.491107	0.491277	0.491518	0.491738	0.493261	0.495722	0.495295	0.492365	0.493264	0.499497	0.504964	0.506966	0.508571	0.509138	0.506071	0.504578	0.509786	0.513626
0.500447	0.498128	0.497516	0.498837	0.499992	0.502908	0.505488	0.503483	0.499433	0.496716	0.494234	0.493399	0.497338	0.502819	0.503921	0.500729	0.498377	0.499733	0.50071	0.495786	0.488896	0.488793	0.493181	0.493124	0.490356	0.491768	0.494135	0.491895	0.488942	0.489652	0.491281	0.491605	0.49139	0.48988	0.488282	0.491377	0.497949	0.499568	0.494737	0.492951	0.499363	0.506753	0.508364	0.507304	0.50781	0.509123	0.510953	0.51257	0.509525	0.503566
0.501796	0.496888	0.499961	0.509961	0.510716	0.502744	0.501778	0.506233	0.501929	0.492966	0.492317	0.495079	0.493041	0.493806	0.500199	0.500818	0.495798	0.496193	0.497191	0.490594	0.488952	0.499717	0.504506	0.495445	0.491684	0.498962	0.50007	0.493414	0.493419	0.498034	0.496675	0.493488	0.494515	0.495776	0.496605	0.499728	0.500512	0.496505	0.494913	0.499232	0.504981	0.509728	0.512917	0.512426	0.509281	0.506505	0.504548	0.505105	0.509371	0.510845
0.488494	0.490425	0.501822	0.510971	0.508806	0.504825	0.503935	0.499056	0.493103	0.494895	0.497998	0.493611	0.489775	0.493521	0.496225	0.49397	0.495102	0.498605	0.495198	0.489372	0.490369	0.492631	0.490904	0.492264	0.495724	0.491201	0.48473	0.489458	0.498243	0.498136	0.494551	0.495949	0.498155	0.497389	0.495742	0.49323	0.491238	0.493589	0.497421	0.498747	0.50217	0.509909	0.515217	0.51536	0.513675	0.511028	0.509686	0.512631	0.513851	0.508792
0.49164	0.488127	0.492166	0.505853	0.517224	0.51864	0.512945	0.506487	0.501036	0.494571	0.489763	0.491471	0.495772	0.495705	0.493559	0.494022	0.495603	0.497866	0.50303	0.507702	0.506548	0.50138	0.49782	0.498315	0.50103	0.502249	0.501627	0.502161	0.501999	0.497349	0.493994	0.498504	0.503183	0.499678	0.495321	0.49761	0.500635	0.500538	0.503393	0.510449	0.515604	0.517714	0.519063	0.517852	0.514043	0.512714	0.514916	0.515966	0.513819	0.509669
0.499321	0.493829	0.495708	0.503724	0.505658	0.500223	0.496488	0.497238	0.499723	0.502627	0.503857	0.50278	0.50317	0.504351	0.500042	0.492489	0.491	0.494073	0.492855	0.489869	0.493163	0.498083	0.495268	0.488736	0.488323	0.492453	0.49305	0.490525	0.491287	0.494986	0.495868	0.493953	0.493711	0.494801	0.494469	0.49354	0.492462	0.490901	0.493935	0.505252	0.516815	0.519991	0.519515	0.522796	0.525584	0.520393	0.510314	0.504492	0.505109	0.506604
0.486933	0.489912	0.4966	0.501456	0.504511	0.506789	0.505978	0.502593	0.500794	0.50015	0.496975	0.494436	0.498824	0.505551	0.503856	0.496084	0.494798	0.500122	0.499846	0.492506	0.489804	0.495443	0.499312	0.494321	0.487433	0.48992	0.500051	0.503803	0.49702	0.492423	0.495615	0.495588	0.489199	0.488034	0.493427	0.493842	0.488961	0.488604	0.492953	0.49723	0.503857	0.512628	0.516119	0.514859	0.516565	0.518597	0.513523	0.506593	0.506129	0.507326
0.492995	0.48545	0.491461	0.500896	0.500819	0.496386	0.49809	0.502077	0.499838	0.496043	0.4976	0.498678	0.495601	0.496245	0.499784	0.495104	0.486681	0.489493	0.499498	0.500695	0.493822	0.492147	0.497434	0.498426	0.490305	0.483816	0.488313	0.495112	0.493298	0.489118	0.489832	0.489237	0.486115	0.487857	0.489605	0.483711	0.480489	0.487385	0.492249	0.49045	0.493873	0.503652	0.509214	0.50874	0.504797	0.497865	0.494624	0.499233	0.502627	0.499426
0.498006	0.500937	0.501821	0.501969	0.502178	0.497475	0.491174	0.493599	0.500345	0.500894	0.499966	0.502541	0.501507	0.497521	0.49886	0.500436	0.494626	0.488691	0.489498	0.493469	0.497494	0.498501	0.493137	0.488413	0.490863	0.492615	0.491392	0.496534	0.500434	0.488424	0.475979	0.483894	0.496285	0.49263	0.485709	0.490107	0.496243	0.496354	0.496788	0.500689	0.504993	0.50744	0.507459	0.508311	0.511845	0.511703	0.506995	0.507462	0.510837	0.504576
0.500381	0.496644	0.497941	0.501784	0.50213	0.499327	0.498077	0.500973	0.503568	0.500935	0.498234	0.502044	0.507565	0.508725	0.508236	0.507378	0.502396	0.494377	0.487889	0.48507	0.489432	0.501486	0.509648	0.50485	0.49685	0.495719	0.494605	0.490117	0.492477	0.499673	0.496379	0.486414	0.486685	0.492862	0.491602	0.489612	0.494763	0.497644	0.496239	0.501256	0.5091	0.509268	0.507903	0.510177	0.507376	0.502308	0.507248	0.513597	0.507348	0.498183
0.50045	0.508771	0.506399	0.493898	0.48885	0.498704	0.504702	0.497167	0.490781	0.491242	0.489746	0.489941	0.499629	0.508563	0.505767	0.498406	0.494749	0.491611	0.48715	0.485656	0.488072	0.491718	0.495807	0.498884	0.497546	0.493146	0.491728	0.493795	0.494061	0.493268	0.496662	0.500299	0.496599	0.491111	0.493391	0.498559	0.498454	0.49766	0.501134	0.504034	0.504148	0.504888	0.5056	0.506181	0.51143	0.518454	0.516693	0.506804	0.50037	0.500221
0.492789	0.492423	0.492908	0.49902	0.503908	0.502244	0.501376	0.506288	0.50691	0.495165	0.48237	0.484721	0.499574	0.509811	0.508871	0.506644	0.507941	0.505176	0.498898	0.498771	0.500186	0.493586	0.490521	0.501476	0.508939	0.501181	0.497258	0.506962	0.510906	0.500188	0.491162	0.494457	0.503207	0.507048	0.501677	0.494496	0.496965	0.504621	0.505129	0.502702	0.505632	0.507239	0.506382	0.51487	0.527341	0.525356	0.514094	0.511452	0.513071	0.506768
0.497512	0.49284	0.492024	0.499497	0.507185	0.507078	0.50435	0.502667	0.496819	0.489611	0.490549	0.496681	0.499549	0.501667	0.505808	0.506626	0.505168	0.507031	0.505263	0.493875	0.487702	0.498304	0.509057	0.502873	0.491235	0.491606	0.499848	0.503304	0.500946	0.498444	0.497728	0.497543	0.495661	0.490152	0.484141	0.485198	0.494062	0.500759	0.499615	0.49888	0.505321	0.511495	0.510782	0.50976	0.512669	0.512498	0.508313	0.508955	0.51331	0.511645
0.495554	0.493717	0.496579	0.501698	0.503217	0.501797	0.50139	0.50106	0.499367	0.498709	0.499129	0.497975	0.498401	0.505785	0.514699	0.513883	0.505252	0.502094	0.506702	0.507322	0.50032	0.496956	0.50267	0.506778	0.50067	0.492638	0.495215	0.506943	0.515816	0.515041	0.50828	0.503486	0.505157	0.508701	0.504433	0.492821	0.487625	0.495572	0.505642	0.508222	0.508784	0.513141	0.517343	0.52	0.5256	0.530984	0.527885	0.519409	0.515191	0.514533
0.491736	0.492232	0.495448	0.497423	0.500095	0.506249	0.511521	0.511919	0.509972	0.506548	0.499933	0.494615	0.496769	0.503687	0.507999	0.50687	0.503073	0.502034	0.505755	0.509061	0.5078	0.504651	0.501224	0.497275	0.49836	0.506979	0.513413	0.511746	0.508384	0.505054	0.498766	0.497743	0.50722	0.512199	0.503038	0.494572	0.497988	0.503876	0.50519	0.507166	0.512292	0.517503	0.521129	0.522746	0.523519	0.524345	0.520919	0.512269	0.507531	0.509426
0.491695	0.494221	0.500154	0.503543	0.505812	0.504285	0.496633	0.494222	0.502053	0.504743	0.496917	0.494569	0.500742	0.500583	0.495579	0.499909	0.507622	0.504582	0.498557	0.500292	0.499991	0.49388	0.496839	0.506524	0.50325	0.492935	0.494986	0.499882	0.493805	0.492415	0.504035	0.507569	0.496211	0.489253	0.491936	0.492363	0.489543	0.489817	0.493463	0.500087	0.508147	0.51196	0.512937	0.518861	0.527263	0.529102	0.524748	0.519149	0.512762	0.507821
0.49054	0.488317	0.49279	0.497598	0.497559	0.493077	0.494133	0.503777	0.507564	0.498912	0.49254	0.496154	0.498316	0.493997	0.492412	0.496658	0.499044	0.496193	0.494872	0.501142	0.508572	0.505413	0.494142	0.488686	0.491764	0.494756	0.495871	0.498396	0.500065	0.499129	0.499358	0.502466	0.505063	0.502148	0.492114	0.484115	0.490759	0.506505	0.512968	0.50907	0.509452	0.515508	0.517097	0.515284	0.516713	0.51661	0.50886	0.50035	0.499058	0.500289
0.504452	0.505726	0.502276	0.496384	0.493647	0.493952	0.496136	0.502179	0.509027	0.508636	0.501218	0.495664	0.495741	0.497571	0.497999	0.496837	0.496253	0.500305	0.507184	0.50722	0.498479	0.492707	0.496154	0.500017	0.497025	0.491895	0.492035	0.498804	0.506678	0.507834	0.502586	0.499998	0.501904	0.499228	0.490277	0.486261	0.493278	0.503	0.505462	0.502501	0.503746	0.511309	0.516511	0.515333	0.515123	0.519937	0.522908	0.517795	0.507288	0.499353
0.503391	0.498453	0.48663	0.48449	0.492076	0.496784	0.497577	0.501343	0.506211	0.5053	0.49916	0.494084	0.49242	0.492647	0.496062	0.502161	0.502063	0.493137	0.489491	0.497588	0.502272	0.496637	0.493963	0.497207	0.495637	0.492357	0.496381	0.500664	0.497921	0.494545	0.493954	0.492583	0.491373	0.49122	0.489652	0.489512	0.494293	0.499587	0.501414	0.501587	0.502211	0.505178	0.510867	0.514868	0.515403	0.515585	0.513375	0.506338	0.501482	0.502054
0.500895	0.501477	0.501398	0.501221	0.498946	0.496217	0.497405	0.501768	0.503362	0.50035	0.497281	0.49676	0.498549	0.504291	0.510213	0.505681	0.493295	0.490258	0.498051	0.499927	0.494059	0.494124	0.498756	0.496106	0.490608	0.493693	0.500024	0.498583	0.49455	0.498883	0.506411	0.504171	0.495322	0.493906	0.499749	0.501473	0.499093	0.499687	0.500876	0.500202	0.504251	0.51367	0.519962	0.520995	0.519839	0.516641	0.514292	0.515136	0.51307	0.50779
0.50001	0.49404	0.489042	0.490336	0.493536	0.496974	0.501921	0.502976	0.497486	0.494846	0.500289	0.505197	0.50458	0.504862	0.507935	0.506175	0.496831	0.48756	0.485786	0.490613	0.496587	0.500283	0.500478	0.496921	0.493049	0.493643	0.497384	0.499594	0.499513	0.496887	0.491444	0.490345	0.499054	0.506867	0.50259	0.494043	0.491617	0.491187	0.489743	0.494627	0.506167	0.513661	0.514069	0.515742	0.521299	0.5227	0.517102	0.513265	0.514863	0.513419
0.496956	0.499321	0.504002	0.503637	0.499707	0.501176	0.50342	0.498263	0.494446	0.499816	0.504029	0.501395	0.502229	0.507187	0.503767	0.494155	0.492049	0.494503	0.49008	0.484909	0.490934	0.502848	0.508681	0.506307	0.498843	0.49144	0.491626	0.498	0.499865	0.496407	0.497168	0.501901	0.501712	0.496295	0.491475	0.488855	0.49047	0.498976	0.506883	0.505711	0.50506	0.515905	0.524472	0.516702	0.509345	0.518241	0.526035	0.518247	0.510707	0.513248
0.495476	0.496748	0.501527	0.505333	0.502063	0.495926	0.496664	0.502898	0.503786	0.497657	0.495132	0.499665	0.500063	0.491568	0.486597	0.491319	0.493561	0.488181	0.487931	0.49685	0.501842	0.498487	0.496888	0.499844	0.500558	0.498766	0.498699	0.498245	0.494401	0.490317	0.490092	0.494707	0.50103	0.501305	0.494601	0.493573	0.502293	0.505048	0.497089	0.496322	0.508278	0.517492	0.519604	0.523174	0.526625	0.525009	0.522783	0.522517	0.521184	0.518811
0.509207	0.502078	0.49586	0.498045	0.502378	0.500922	0.497702	0.499049	0.50041	0.495676	0.49109	0.494765	0.500701	0.499384	0.494249	0.493204	0.496113	0.499652	0.500832	0.495947	0.489127	0.490974	0.499045	0.499974	0.494118	0.492108	0.49247	0.489062	0.48666	0.48869	0.489839	0.490018	0.492802	0.493738	0.490153	0.488311	0.489562	0.489275	0.489641	0.494366	0.499377	0.500975	0.500751	0.500261	0.501239	0.505158	0.508489	0.507395	0.504322	0.503564
0.500235	0.502504	0.500548	0.50339	0.506323	0.500288	0.496288	0.504455	0.506739	0.490863	0.47996	0.48899	0.497174	0.494147	0.497115	0.506671	0.504563	0.493847	0.49082	0.493729	0.493913	0.493322	0.494681	0.496744	0.499587	0.501307	0.498814	0.494418	0.491829	0.491714	0.494952	0.50041	0.503286	0.50255	0.500517	0.495934	0.489751	0.489104	0.495212	0.500917	0.504307	0.508649	0.51162	0.510385	0.509473	0.511508	0.511978	0.510481	0.512696	0.518136
0.498243	0.501074	0.50431	0.504378	0.49903	0.492062	0.494101	0.504681	0.505756	0.491348	0.48124	0.486462	0.492792	0.493807	0.50152	0.514326	0.515245	0.504423	0.496303	0.492677	0.489463	0.491832	0.499206	0.50049	0.496328	0.495937	0.493697	0.483147	0.479292	0.491829	0.50209	0.497238	0.492334	0.496333	0.497351	0.493039	0.493454	0.495003	0.490296	0.490101	0.502179	0.511349	0.507071	0.502838	0.508561	0.512726	0.506836	0.501058	0.503613	0.506895
0.492039	0.48514	0.488843	0.499842	0.507401	0.504213	0.5002	0.507026	0.511381	0.498593	0.48605	0.491593	0.500091	0.497851	0.497797	0.506613	0.511822	0.509808	0.508382	0.507261	0.502726	0.498652	0.498822	0.500756	0.501109	0.499689	0.498898	0.500281	0.501263	0.49942	0.497538	0.49837	0.499748	0.499878	0.500025	0.49964	0.49723	0.495262	0.495659	0.495086	0.493909	0.500164	0.51316	0.517685	0.50825	0.50007	0.502311	0.504638	0.50204	0.504216
0.505401	0.49723	0.496362	0.503109	0.502284	0.494696	0.494564	0.499535	0.497486	0.492951	0.494374	0.495131	0.493001	0.497812	0.505787	0.503702	0.496849	0.495788	0.493404	0.485158	0.482005	0.485315	0.484358	0.482333	0.489688	0.498933	0.497169	0.490606	0.491915	0.498299	0.501083	0.501337	0.501164	0.496109	0.488043	0.48764	0.495488	0.499761	0.497063	0.496235	0.500645	0.504305	0.504383	0.504131	0.505158	0.505548	0.504334	0.502642	0.50127	0.500958
0.495645	0.488406	0.493665	0.500379	0.49415	0.486238	0.493007	0.505761	0.507137	0.498843	0.493838	0.495139	0.496265	0.494925	0.494847	0.496597	0.497388	0.498474	0.501905	0.504057	0.50194	0.498375	0.495564	0.493524	0.494581	0.499143	0.502136	0.501397	0.501072	0.502196	0.500517	0.496212	0.494337	0.494259	0.491367	0.489062	0.493722	0.500645	0.502597	0.50475	0.512834	0.519278	0.516931	0.510937	0.507894	0.508116	0.509366	0.508876	0.507	0.508036
0.495719	0.496433	0.489689	0.481028	0.484558	0.495258	0.499482	0.497866	0.497664	0.500652	0.504773	0.503139	0.491191	0.481793	0.48991	0.504168	0.504658	0.498355	0.502965	0.512172	0.509859	0.500297	0.496101	0.495636	0.493827	0.49482	0.499823	0.502697	0.50191	0.498931	0.49273	0.48856	0.492981	0.496954	0.490452	0.484481	0.490657	0.499679	0.501892	0.501769	0.501757	0.499294	0.497985	0.501858	0.508809	0.515788	0.51758	0.509927	0.502709	0.507983
0.500939	0.496354	0.487943	0.486721	0.492646	0.497294	0.499933	0.50398	0.505495	0.500474	0.495264	0.496443	0.499601	0.499299	0.498759	0.500824	0.502344	0.502501	0.503605	0.504356	0.503222	0.502113	0.500888	0.498443	0.497898	0.500019	0.499953	0.497488	0.497186	0.498404	0.499706	0.504461	0.509893	0.506606	0.496465	0.491648	0.494444	0.496989	0.497635	0.501215	0.507186	0.50917	0.505111	0.501718	0.505757	0.513398	0.515654	0.512933	0.512914	0.515432
0.502773	0.512414	0.510584	0.50275	0.498815	0.497819	0.497436	0.496383	0.491525	0.488055	0.494216	0.502275	0.501169	0.498299	0.502345	0.505285	0.500907	0.495599	0.493259	0.492855	0.495152	0.496394	0.49188	0.489867	0.498652	0.507054	0.502918	0.495157	0.495197	0.498372	0.499989	0.504459	0.508983	0.504605	0.496091	0.495752	0.501188	0.501151	0.495776	0.49367	0.497476	0.502978	0.505593	0.504524	0.504447	0.509511	0.514771	0.512643	0.506743	0.506642
0.493626	0.487662	0.486432	0.492475	0.49131	0.484416	0.487533	0.497351	0.49985	0.495859	0.490859	0.485997	0.487995	0.498204	0.503451	0.501929	0.507661	0.516055	0.508216	0.490766	0.486232	0.494058	0.498891	0.49878	0.499623	0.502044	0.504534	0.504547	0.500352	0.497807	0.501413	0.503381	0.49898	0.496988	0.499569	0.497154	0.49274	0.498884	0.508862	0.50691	0.500202	0.504151	0.511109	0.50804	0.503792	0.509573	0.517178	0.5179	0.517529	0.520234
0.507534	0.513928	0.513551	0.506951	0.497695	0.492706	0.498012	0.508	0.509646	0.502138	0.497605	0.499877	0.502094	0.504357	0.51017	0.51196	0.504827	0.500551	0.505067	0.504281	0.492269	0.485693	0.493178	0.499588	0.494883	0.491209	0.498595	0.506844	0.5039	0.494855	0.491388	0.494325	0.496302	0.494534	0.493026	0.494618	0.496925	0.497489	0.49795	0.500204	0.503447	0.506255	0.506452	0.50337	0.504248	0.51508	0.524507	0.519069	0.508608	0.509008
0.49716	0.496116	0.503157	0.505798	0.498632	0.494925	0.500661	0.502131	0.494418	0.491806	0.498769	0.502863	0.5001	0.498671	0.501783	0.506708	0.511062	0.5111	0.505009	0.497725	0.4947	0.496174	0.499687	0.502285	0.502212	0.501161	0.501924	0.504774	0.506739	0.503745	0.498218	0.500243	0.510737	0.515283	0.507115	0.497615	0.495347	0.496471	0.497404	0.49816	0.498454	0.499938	0.503843	0.508297	0.513016	0.516415	0.513184	0.507273	0.50932	0.514181
0.499854	0.503615	0.499113	0.498563	0.504921	0.506917	0.503263	0.502935	0.504852	0.502699	0.498174	0.493218	0.488493	0.492879	0.508592	0.516866	0.507621	0.500695	0.508381	0.511185	0.498299	0.489922	0.496752	0.5026	0.500439	0.500561	0.501617	0.495288	0.489983	0.495442	0.502098	0.500206	0.496397	0.496902	0.497076	0.493488	0.48911	0.48709	0.488519	0.492121	0.495105	0.498085	0.502853	0.505682	0.504424	0.504868	0.507093	0.502474	0.494846	0.497875
0.496763	0.497732	0.495078	0.495752	0.50191	0.501879	0.498169	0.504646	0.512021	0.504551	0.495728	0.50013	0.502356	0.491997	0.48685	0.496817	0.507412	0.509248	0.50842	0.508062	0.504666	0.49898	0.496503	0.499057	0.502073	0.502019	0.501859	0.503318	0.501753	0.496764	0.494995	0.496431	0.495629	0.495836	0.50088	0.50273	0.497644	0.495953	0.500834	0.503296	0.503164	0.505958	0.506663	0.503254	0.506076	0.514787	0.515295	0.507705	0.505312	0.509404
0.504672	0.500377	0.497235	0.50216	0.50279	0.495926	0.500172	0.515232	0.517048	0.50456	0.499182	0.502029	0.498086	0.489078	0.488386	0.497605	0.506785	0.5089	0.505544	0.499696	0.490631	0.482157	0.483279	0.491821	0.495227	0.491675	0.489789	0.491556	0.49327	0.493654	0.49261	0.491536	0.491738	0.48989	0.486398	0.489086	0.496079	0.495764	0.490083	0.491118	0.498234	0.502921	0.504171	0.504784	0.50717	0.51315	0.517333	0.512571	0.505021	0.506142
0.495095	0.491035	0.495289	0.503374	0.501175	0.496301	0.501766	0.506042	0.500751	0.500938	0.508226	0.504325	0.492175	0.490605	0.496953	0.49947	0.502568	0.510116	0.512784	0.504847	0.491629	0.482572	0.485064	0.494633	0.497684	0.493012	0.492134	0.496468	0.497894	0.49579	0.49375	0.491216	0.488288	0.486827	0.487596	0.491945	0.4978	0.498852	0.497316	0.501295	0.505514	0.500016	0.493528	0.499927	0.513665	0.521944	0.523312	0.520599	0.515624	0.514072
0.491423	0.492057	0.498367	0.499816	0.494845	0.493446	0.500308	0.505882	0.501215	0.493703	0.49377	0.494943	0.488135	0.483062	0.490641	0.500885	0.502179	0.501397	0.505813	0.508754	0.504921	0.497642	0.489992	0.486498	0.491892	0.497631	0.492767	0.487364	0.49378	0.499889	0.494854	0.491667	0.496168	0.495249	0.489285	0.489982	0.492602	0.491413	0.495976	0.505491	0.50672	0.502628	0.502449	0.501514	0.500768	0.509792	0.519365	0.515335	0.509454	0.515412
0.493002	0.48572	0.488128	0.500871	0.501218	0.489364	0.490046	0.500786	0.498839	0.490693	0.494594	0.498747	0.489952	0.486552	0.501438	0.514419	0.508515	0.495338	0.491897	0.499895	0.508777	0.506867	0.496398	0.493413	0.501961	0.506325	0.500128	0.495984	0.497749	0.495382	0.491053	0.496051	0.503575	0.499192	0.490475	0.492462	0.497928	0.494088	0.488198	0.489213	0.490767	0.490548	0.494619	0.498095	0.495351	0.496956	0.506815	0.511765	0.51204	0.519885
0.48905	0.486192	0.493308	0.504792	0.507522	0.498882	0.492492	0.49327	0.490412	0.484152	0.486402	0.493848	0.496056	0.499347	0.509559	0.513734	0.505796	0.500322	0.503378	0.503346	0.498572	0.500326	0.507157	0.506759	0.500168	0.499073	0.504607	0.507535	0.503319	0.496386	0.495306	0.503729	0.510596	0.501393	0.484136	0.481303	0.492872	0.497535	0.490146	0.485907	0.491737	0.499656	0.501063	0.494574	0.4893	0.49645	0.509111	0.510427	0.505107	0.510272
0.490983	0.496698	0.508612	0.509143	0.49659	0.490885	0.498527	0.500393	0.489777	0.484769	0.490723	0.49306	0.490437	0.49459	0.504471	0.510337	0.508631	0.500028	0.490702	0.491224	0.500042	0.504954	0.504727	0.505726	0.505356	0.501609	0.500732	0.500919	0.493631	0.484228	0.484058	0.48982	0.493819	0.497412	0.499075	0.493111	0.486667	0.491495	0.50122	0.502997	0.501146	0.504361	0.506272	0.501638	0.501147	0.510438	0.517827	0.517442	0.518242	0.521869
0.49434	0.487697	0.496189	0.508643	0.507296	0.496417	0.496584	0.507876	0.507389	0.492659	0.487992	0.497144	0.498779	0.493041	0.498245	0.508757	0.508148	0.502997	0.502803	0.499431	0.491064	0.488981	0.493891	0.497484	0.498003	0.495404	0.490235	0.489881	0.495926	0.497841	0.492854	0.490439	0.493827	0.498639	0.502127	0.500398	0.492871	0.490254	0.498092	0.504259	0.500823	0.497182	0.499475	0.501961	0.502766	0.504951	0.506669	0.507944	0.51429	0.522759
0.489822	0.487545	0.494192	0.502609	0.507264	0.504817	0.500977	0.50236	0.502883	0.497763	0.49441	0.494139	0.490746	0.490609	0.500987	0.509488	0.506576	0.504253	0.509239	0.510902	0.507404	0.508195	0.511306	0.50933	0.50601	0.505367	0.503752	0.50186	0.502763	0.501732	0.497296	0.498115	0.506209	0.512837	0.513713	0.50981	0.501702	0.495615	0.497768	0.500628	0.496621	0.495001	0.50278	0.509703	0.510402	0.514381	0.522934	0.525778	0.524487	0.530235
0.488752	0.48639	0.497452	0.507019	0.504984	0.497409	0.499909	0.509808	0.507237	0.493438	0.48956	0.495385	0.494683	0.492198	0.500886	0.511168	0.509536	0.503768	0.504056	0.504727	0.50093	0.499453	0.502661	0.502502	0.497432	0.497222	0.505225	0.511151	0.506561	0.497014	0.49495	0.503669	0.511182	0.506274	0.497226	0.498236	0.50404	0.501633	0.495264	0.494865	0.497326	0.498166	0.500095	0.502281	0.502649	0.50544	0.509999	0.509145	0.507025	0.514082
0.497074	0.492608	0.493818	0.500506	0.497203	0.490367	0.496558	0.50533	0.501788	0.496397	0.498338	0.498148	0.492761	0.490385	0.491339	0.491716	0.494421	0.501224	0.507398	0.508223	0.502965	0.496517	0.496314	0.500577	0.49917	0.492649	0.493727	0.503689	0.507595	0.499891	0.493827	0.496752	0.497783	0.491121	0.488218	0.494042	0.496688	0.49226	0.493023	0.503009	0.511424	0.511548	0.505321	0.497213	0.496667	0.508783	0.519084	0.513372	0.505107	0.511736
Classification performance for SNR = -9 dB, lines are training time, columns are testing time
0.498383	0.502773	0.500469	0.496329	0.496856	0.498161	0.497266	0.497641	0.499865	0.500775	0.499416	0.497237	0.496934	0.499161	0.499021	0.49503	0.495952	0.504849	0.508915	0.500212	0.49041	0.491922	0.499336	0.499915	0.493293	0.490903	0.496149	0.497533	0.490011	0.486002	0.491816	0.496161	0.49436	0.495826	0.50076	0.499442	0.493964	0.49348	0.495797	0.494558	0.492397	0.493504	0.495559	0.495443	0.493951	0.493662	0.495927	0.498701	0.499177	0.498982
0.504734	0.501548	0.492096	0.487796	0.49094	0.496506	0.501739	0.503855	0.502484	0.503588	0.506739	0.502467	0.493773	0.494681	0.501803	0.500306	0.494615	0.497359	0.501553	0.497382	0.493781	0.497267	0.499105	0.498147	0.503237	0.510629	0.510041	0.504427	0.501029	0.499646	0.500391	0.503643	0.504232	0.501132	0.501125	0.506021	0.510996	0.512382	0.507895	0.500672	0.500645	0.507639	0.508705	0.502214	0.499295	0.500764	0.500068	0.49914	0.500516	0.50135
0.50949	0.508247	0.499593	0.489416	0.487643	0.490555	0.491988	0.498272	0.512084	0.519663	0.511372	0.498683	0.495687	0.497683	0.494142	0.490143	0.495177	0.503035	0.504055	0.503075	0.50609	0.507264	0.503624	0.502137	0.504484	0.50464	0.502063	0.501092	0.502248	0.504425	0.507877	0.510836	0.510861	0.509152	0.508775	0.511215	0.51492	0.5149	0.508378	0.501169	0.500286	0.503282	0.50465	0.50584	0.509291	0.511851	0.511052	0.508385	0.504781	0.501147
0.495092	0.500211	0.496647	0.488432	0.495323	0.507349	0.502307	0.492699	0.4989	0.508606	0.507618	0.506776	0.50959	0.502112	0.489111	0.491875	0.506212	0.508241	0.500158	0.504948	0.518326	0.514243	0.496391	0.492651	0.502502	0.502663	0.493855	0.493371	0.500445	0.505326	0.508048	0.51072	0.514148	0.519288	0.519548	0.510044	0.501151	0.500265	0.499785	0.497208	0.496979	0.4954	0.492911	0.498954	0.507434	0.503817	0.495673	0.496861	0.500086	0.496227
0.495992	0.485703	0.484159	0.494605	0.504252	0.502523	0.496228	0.498511	0.50801	0.51172	0.507893	0.507442	0.509931	0.50498	0.49967	0.508427	0.519356	0.514005	0.504921	0.508324	0.511076	0.50427	0.503522	0.511365	0.51334	0.512917	0.517666	0.514754	0.502649	0.502786	0.514762	0.514831	0.503667	0.501017	0.505361	0.504184	0.501293	0.502614	0.501983	0.498349	0.499938	0.504624	0.502638	0.498765	0.504589	0.51308	0.510196	0.502899	0.504975	0.510204
0.500299	0.495132	0.489596	0.489446	0.493306	0.496721	0.497822	0.498158	0.498653	0.497417	0.496088	0.500367	0.506854	0.504533	0.495795	0.494188	0.499649	0.501872	0.502522	0.507674	0.510864	0.506219	0.501286	0.502302	0.505542	0.508004	0.509291	0.507046	0.503448	0.504825	0.508052	0.504182	0.496897	0.497966	0.50686	0.512635	0.510555	0.504223	0.499091	0.499072	0.501384	0.499066	0.494896	0.497731	0.502239	0.496737	0.488658	0.491862	0.498836	0.497939
0.5022	0.493542	0.497103	0.50632	0.507554	0.501107	0.498565	0.504283	0.508828	0.505216	0.501552	0.504056	0.504008	0.498836	0.499907	0.506145	0.504828	0.500511	0.504922	0.510586	0.50849	0.507299	0.512094	0.514351	0.51172	0.509984	0.509306	0.507154	0.504625	0.503632	0.506703	0.514153	0.518582	0.513765	0.505007	0.500454	0.501178	0.504663	0.508137	0.508245	0.504143	0.500691	0.505357	0.516588	0.518835	0.504401	0.491386	0.496171	0.506708	0.508522
0.506003	0.507901	0.50621	0.505193	0.505312	0.503148	0.500913	0.501969	0.505006	0.506775	0.502716	0.493704	0.491658	0.499486	0.501345	0.494173	0.494683	0.501202	0.497768	0.493244	0.501586	0.508437	0.50477	0.506497	0.512423	0.505083	0.495272	0.500759	0.506003	0.4975	0.493151	0.501781	0.507093	0.502841	0.49797	0.497088	0.502053	0.509809	0.50841	0.499517	0.50018	0.508107	0.506903	0.501823	0.503453	0.500913	0.491288	0.492961	0.505816	0.509863
0.49955	0.497793	0.506779	0.509054	0.503361	0.503043	0.505511	0.50222	0.500465	0.504138	0.500771	0.488798	0.4854	0.496557	0.50838	0.510619	0.507966	0.507845	0.507886	0.501415	0.493385	0.495182	0.502379	0.502456	0.500325	0.504947	0.506037	0.496666	0.491772	0.497867	0.500906	0.498097	0.500065	0.502449	0.495972	0.489695	0.491505	0.492574	0.491466	0.497806	0.505609	0.502426	0.497192	0.501058	0.502472	0.494555	0.493539	0.503654	0.505309	0.495536
0.494106	0.497531	0.503351	0.501451	0.493202	0.492988	0.502675	0.507229	0.503817	0.503009	0.503505	0.500083	0.499771	0.504178	0.505455	0.507851	0.516562	0.518176	0.507225	0.502297	0.510878	0.516581	0.51214	0.507939	0.50906	0.511571	0.51336	0.513955	0.512676	0.510465	0.508186	0.505953	0.504495	0.504141	0.505355	0.508867	0.512105	0.512422	0.513362	0.516672	0.514739	0.504161	0.495434	0.497437	0.505138	0.509654	0.508601	0.503969	0.498266	0.493773
0.495578	0.506492	0.508406	0.503422	0.503061	0.502797	0.498495	0.498685	0.504097	0.505643	0.504175	0.50558	0.50672	0.505601	0.507031	0.508599	0.504213	0.500102	0.502749	0.504051	0.500342	0.501678	0.50721	0.504573	0.498179	0.501443	0.509236	0.510669	0.508722	0.506457	0.502135	0.501351	0.505427	0.503722	0.497571	0.499889	0.506068	0.504643	0.503192	0.507868	0.508316	0.505205	0.510231	0.515797	0.50963	0.503201	0.507737	0.511742	0.506393	0.499693
0.489167	0.491738	0.497787	0.499023	0.495014	0.493211	0.495896	0.49767	0.495913	0.496353	0.503389	0.510345	0.509039	0.503429	0.501382	0.501111	0.498714	0.49813	0.502716	0.50859	0.511711	0.511284	0.508171	0.506655	0.509199	0.509925	0.506792	0.509194	0.51736	0.516872	0.507839	0.506353	0.510681	0.506892	0.501889	0.50781	0.51377	0.509953	0.507463	0.511461	0.51373	0.515682	0.520921	0.520165	0.511688	0.507851	0.50937	0.507214	0.504669	0.507205
0.49366	0.499909	0.504512	0.498919	0.496262	0.496072	0.489111	0.48789	0.501118	0.509873	0.506808	0.509793	0.518893	0.51608	0.505235	0.502677	0.50655	0.508443	0.509237	0.510463	0.511797	0.513303	0.511733	0.506847	0.504855	0.506473	0.508083	0.51152	0.515031	0.512368	0.509738	0.515496	0.519344	0.512296	0.506448	0.510347	0.513026	0.506298	0.497729	0.498104	0.508293	0.515888	0.509798	0.499722	0.501366	0.508905	0.509605	0.508095	0.510537	0.511282
0.494012	0.493483	0.494942	0.499233	0.504898	0.50344	0.494518	0.492063	0.499513	0.503929	0.504166	0.511658	0.521251	0.517898	0.507582	0.507344	0.514957	0.516868	0.512512	0.5096	0.509126	0.508079	0.506207	0.505395	0.507912	0.512348	0.512638	0.509316	0.512145	0.521085	0.52201	0.511058	0.501604	0.501895	0.506801	0.510267	0.510107	0.507246	0.5066	0.509766	0.511185	0.508794	0.506525	0.505132	0.504433	0.506599	0.507286	0.500931	0.496637	0.504413
0.4917	0.491885	0.496443	0.50032	0.503927	0.506544	0.50212	0.49732	0.504121	0.512186	0.506332	0.497683	0.500303	0.504233	0.500585	0.499351	0.505993	0.51205	0.512468	0.510083	0.507925	0.507045	0.505974	0.503522	0.5027	0.504204	0.503476	0.501558	0.504102	0.508329	0.509164	0.510818	0.51554	0.516483	0.512969	0.512634	0.514858	0.512507	0.506643	0.503107	0.502725	0.504497	0.507852	0.509272	0.506981	0.505266	0.506227	0.506372	0.506165	0.509278
0.496459	0.49338	0.493754	0.499394	0.504818	0.50506	0.501673	0.500314	0.502391	0.503366	0.502201	0.502349	0.501697	0.497169	0.49601	0.503978	0.511807	0.510854	0.507914	0.511034	0.515851	0.514445	0.506973	0.501421	0.504749	0.513126	0.515734	0.510595	0.506134	0.506586	0.508705	0.509767	0.507736	0.501504	0.497348	0.502573	0.51157	0.512935	0.507127	0.503197	0.504089	0.506093	0.506736	0.506674	0.507459	0.509146	0.509064	0.505177	0.500734	0.501404
0.491015	0.477075	0.485301	0.509132	0.518486	0.511151	0.505396	0.506644	0.509513	0.508081	0.49925	0.491802	0.496626	0.505727	0.506587	0.504723	0.507291	0.508037	0.504528	0.503617	0.505698	0.505732	0.504635	0.506152	0.510024	0.512437	0.510124	0.506298	0.50771	0.512399	0.512481	0.508643	0.506075	0.503184	0.499062	0.499093	0.503745	0.507442	0.509592	0.511743	0.510748	0.506498	0.504749	0.506484	0.508028	0.509953	0.512304	0.509839	0.503657	0.502539
0.49298	0.498652	0.501659	0.500182	0.504165	0.509942	0.503784	0.493533	0.498262	0.509001	0.50494	0.496852	0.504903	0.515943	0.510857	0.501418	0.501402	0.502498	0.501517	0.505587	0.507287	0.499713	0.499207	0.513305	0.519262	0.505806	0.494675	0.500023	0.508064	0.506735	0.501199	0.498984	0.501571	0.506025	0.507112	0.504275	0.503135	0.505752	0.508517	0.509241	0.507871	0.505398	0.504266	0.503296	0.500005	0.50013	0.506412	0.506098	0.495438	0.4935
0.501926	0.503391	0.503699	0.503904	0.504659	0.507355	0.509389	0.506188	0.499844	0.495323	0.493694	0.495593	0.500708	0.504631	0.506454	0.510565	0.515295	0.514344	0.50912	0.505006	0.50199	0.50017	0.503632	0.511724	0.516772	0.513399	0.50439	0.498433	0.501896	0.509345	0.508376	0.4983	0.492273	0.496403	0.502626	0.505424	0.507266	0.507524	0.504584	0.503612	0.506421	0.50609	0.501991	0.501222	0.502664	0.500938	0.498939	0.498673	0.496428	0.495482
0.490385	0.492074	0.500071	0.496538	0.494165	0.505021	0.509672	0.500059	0.497566	0.503812	0.499049	0.491136	0.500032	0.512791	0.509758	0.502063	0.504385	0.508891	0.507145	0.50457	0.506388	0.510643	0.513818	0.514616	0.514536	0.514223	0.511679	0.509467	0.514469	0.523734	0.524125	0.511926	0.49915	0.496438	0.500755	0.503562	0.503458	0.504787	0.507694	0.508358	0.507326	0.507792	0.508434	0.507279	0.507156	0.509411	0.509138	0.502599	0.494357	0.493049
0.502184	0.50074	0.508099	0.505421	0.495479	0.495758	0.499997	0.49797	0.500027	0.507906	0.506653	0.497387	0.494464	0.498878	0.504251	0.507733	0.504644	0.495514	0.491276	0.495984	0.501411	0.502464	0.500894	0.498973	0.498301	0.497626	0.495225	0.495898	0.502522	0.506808	0.503878	0.500713	0.500072	0.497764	0.496378	0.499192	0.500202	0.497737	0.49973	0.505623	0.505744	0.501106	0.501265	0.505939	0.508404	0.509692	0.512629	0.511552	0.503674	0.499443
0.507352	0.506977	0.50053	0.496155	0.497669	0.496911	0.490131	0.489968	0.502909	0.513609	0.51144	0.506	0.504061	0.503283	0.507382	0.516144	0.516516	0.506927	0.503581	0.512171	0.522208	0.525319	0.517968	0.502777	0.494225	0.499524	0.504023	0.499405	0.500214	0.512003	0.517769	0.51029	0.503783	0.50635	0.508977	0.505391	0.503275	0.509565	0.515633	0.510001	0.500034	0.500862	0.508476	0.508387	0.501374	0.496918	0.495535	0.494653	0.494726	0.492916
0.504659	0.504909	0.503282	0.493058	0.485987	0.488692	0.494161	0.498278	0.502954	0.509082	0.515123	0.51573	0.508254	0.503208	0.510039	0.517901	0.513403	0.503304	0.499688	0.502726	0.509053	0.515902	0.516987	0.511172	0.505808	0.50322	0.499542	0.497052	0.50096	0.508502	0.513319	0.513587	0.50999	0.504068	0.500545	0.503397	0.509093	0.510173	0.505654	0.502294	0.504944	0.51024	0.511597	0.508466	0.507886	0.514353	0.521055	0.518307	0.508237	0.501327
0.502275	0.504374	0.502089	0.492354	0.491859	0.498278	0.494934	0.49157	0.503079	0.511643	0.504358	0.502828	0.513934	0.514691	0.50668	0.51238	0.520955	0.510434	0.498034	0.505099	0.513534	0.505622	0.4987	0.507288	0.517351	0.517116	0.513827	0.51229	0.508803	0.505862	0.507817	0.509284	0.506653	0.50646	0.509952	0.510253	0.508692	0.510069	0.509684	0.506828	0.510006	0.51493	0.509504	0.501791	0.50569	0.511958	0.508262	0.503296	0.505993	0.51093
0.507282	0.507296	0.507843	0.498704	0.487922	0.49018	0.500695	0.507658	0.511629	0.514093	0.508884	0.49729	0.491986	0.497887	0.505185	0.506953	0.507991	0.510602	0.509035	0.503641	0.50157	0.50198	0.500411	0.501452	0.508061	0.512353	0.510844	0.510042	0.512127	0.513921	0.515189	0.515098	0.512232	0.510507	0.511752	0.511573	0.511103	0.514814	0.517434	0.51417	0.512081	0.513708	0.51103	0.50544	0.506749	0.51189	0.51099	0.506804	0.507148	0.510688
0.499435	0.496222	0.497143	0.500569	0.507373	0.513773	0.509572	0.498029	0.494429	0.498301	0.496569	0.491416	0.495002	0.504999	0.509562	0.50672	0.502802	0.500106	0.497202	0.496229	0.499558	0.502575	0.50181	0.503516	0.509189	0.507544	0.497609	0.495567	0.50472	0.509418	0.505014	0.502012	0.504135	0.507832	0.511377	0.511259	0.506395	0.504498	0.507914	0.507401	0.50167	0.50044	0.502766	0.498525	0.491133	0.492694	0.500641	0.503159	0.501344	0.504143
0.490469	0.503653	0.506934	0.498717	0.503525	0.515838	0.511097	0.497733	0.498186	0.50625	0.505755	0.498225	0.49135	0.490126	0.498543	0.509915	0.511514	0.505296	0.502842	0.506254	0.510911	0.513346	0.510938	0.506388	0.504545	0.50186	0.497329	0.501841	0.514575	0.516841	0.506682	0.502695	0.507863	0.509327	0.506041	0.503342	0.500082	0.499798	0.506758	0.510378	0.503596	0.500607	0.509716	0.515619	0.508363	0.500268	0.502362	0.508817	0.510347	0.507672
0.491835	0.491815	0.495751	0.49938	0.504871	0.510443	0.509331	0.503664	0.502469	0.504295	0.500016	0.492057	0.491241	0.496855	0.500194	0.50312	0.511035	0.515569	0.508404	0.500349	0.502699	0.507024	0.504761	0.503681	0.508606	0.511738	0.510096	0.508626	0.508702	0.510361	0.51327	0.510688	0.501702	0.499625	0.508172	0.512878	0.510043	0.510734	0.513709	0.510542	0.506357	0.506063	0.503935	0.501414	0.503459	0.502118	0.49508	0.496017	0.504693	0.506196
0.489304	0.490599	0.503227	0.505024	0.497267	0.497008	0.502667	0.503867	0.504319	0.507063	0.503362	0.493261	0.490304	0.498271	0.506491	0.50937	0.511166	0.51243	0.509126	0.505323	0.508829	0.513518	0.507887	0.499918	0.505199	0.515805	0.51405	0.505497	0.50475	0.507379	0.505452	0.505557	0.509673	0.50765	0.500967	0.502801	0.511315	0.513563	0.511473	0.514923	0.519169	0.51516	0.508137	0.505435	0.503671	0.501023	0.501503	0.503367	0.503961	0.508108
0.49084	0.496177	0.502488	0.497057	0.493864	0.503766	0.509399	0.502425	0.500322	0.506745	0.506651	0.501769	0.502989	0.504117	0.499917	0.501272	0.510049	0.512762	0.508491	0.510212	0.517551	0.517044	0.508104	0.504813	0.511471	0.51645	0.513278	0.509255	0.509422	0.510235	0.510474	0.511454	0.510716	0.508601	0.509156	0.508674	0.502696	0.500534	0.508851	0.514887	0.509826	0.505552	0.509061	0.510016	0.505473	0.504974	0.507578	0.504776	0.502241	0.509824
0.500321	0.496071	0.494502	0.494495	0.495634	0.497853	0.498074	0.496283	0.500331	0.511522	0.51477	0.502368	0.492405	0.499128	0.50774	0.504991	0.502992	0.508969	0.510764	0.506795	0.507418	0.508142	0.502626	0.50191	0.50859	0.508254	0.502308	0.504491	0.509998	0.510146	0.511829	0.513958	0.50563	0.49596	0.499909	0.507036	0.504153	0.501271	0.50765	0.513678	0.510624	0.504335	0.504199	0.509351	0.510825	0.507927	0.508822	0.510755	0.505662	0.502616
0.499928	0.497328	0.49903	0.496063	0.493411	0.495101	0.494776	0.494031	0.501165	0.509563	0.507252	0.500485	0.500759	0.503554	0.502275	0.503336	0.509798	0.512012	0.508069	0.509878	0.518159	0.518272	0.510137	0.510703	0.519503	0.518118	0.506782	0.502857	0.507635	0.510953	0.513687	0.516679	0.512394	0.504494	0.504177	0.505806	0.499918	0.496931	0.506516	0.51625	0.51453	0.508878	0.507948	0.508623	0.50657	0.504101	0.505677	0.510882	0.51372	0.511463
0.486493	0.497905	0.512021	0.503021	0.493809	0.500998	0.502043	0.493577	0.500324	0.517434	0.519854	0.511767	0.508695	0.50667	0.503451	0.506641	0.511195	0.508575	0.506629	0.51168	0.514598	0.509706	0.503146	0.50087	0.504481	0.51051	0.509781	0.500786	0.496263	0.503587	0.513013	0.514024	0.508074	0.502026	0.499825	0.499933	0.498805	0.498349	0.502288	0.505945	0.504073	0.502499	0.505729	0.50645	0.500884	0.49645	0.497569	0.501659	0.506352	0.50789
0.490327	0.495351	0.503218	0.498333	0.493345	0.497861	0.499948	0.4961	0.497295	0.504381	0.50819	0.505603	0.50001	0.495659	0.495771	0.50078	0.506825	0.50703	0.50125	0.501854	0.513484	0.519406	0.511372	0.506436	0.511744	0.512149	0.505224	0.504119	0.508626	0.510857	0.511236	0.508609	0.502165	0.501669	0.508729	0.509497	0.503364	0.504285	0.510168	0.507945	0.49961	0.494415	0.493036	0.494387	0.498971	0.50391	0.506933	0.508022	0.506561	0.505492
0.505194	0.508646	0.511675	0.502067	0.495918	0.502771	0.502848	0.493731	0.498065	0.511118	0.506674	0.490023	0.486171	0.494344	0.499836	0.503837	0.509434	0.508217	0.501639	0.504483	0.515114	0.515651	0.506817	0.505568	0.509444	0.503493	0.494201	0.496453	0.503232	0.503639	0.505678	0.513718	0.515769	0.510317	0.509648	0.511474	0.505093	0.499506	0.507792	0.517559	0.511309	0.497904	0.495051	0.50019	0.501456	0.499394	0.500457	0.50332	0.503984	0.503927
0.490789	0.494861	0.499012	0.491092	0.487883	0.500986	0.510475	0.504502	0.499137	0.500787	0.497813	0.491616	0.492722	0.497164	0.497451	0.497506	0.500488	0.502788	0.504068	0.506136	0.506076	0.502758	0.502834	0.510474	0.517523	0.514921	0.50901	0.51131	0.517675	0.517131	0.512015	0.50923	0.507147	0.505581	0.507553	0.508446	0.506043	0.508925	0.516422	0.515654	0.507802	0.505942	0.509285	0.508438	0.504571	0.503767	0.506199	0.508472	0.508188	0.507826
0.502295	0.503147	0.500687	0.494701	0.4925	0.495102	0.498768	0.502411	0.503534	0.499604	0.494268	0.491056	0.489136	0.4908	0.49912	0.50832	0.510648	0.508395	0.508463	0.510906	0.510482	0.506504	0.504887	0.508321	0.511068	0.508817	0.50479	0.50199	0.501054	0.504188	0.5089	0.507595	0.501999	0.500936	0.503122	0.502603	0.50264	0.506909	0.511965	0.515656	0.517117	0.514678	0.513485	0.517682	0.518189	0.510826	0.508009	0.512725	0.512083	0.506158
0.496647	0.49504	0.500433	0.501984	0.497496	0.496584	0.500461	0.501506	0.49858	0.495401	0.493238	0.493612	0.497484	0.501259	0.501505	0.500069	0.50067	0.503311	0.504224	0.502622	0.503038	0.505876	0.505734	0.50419	0.507606	0.512024	0.510518	0.507408	0.507072	0.505785	0.504823	0.50804	0.507759	0.499078	0.494784	0.501456	0.50422	0.496615	0.495316	0.507166	0.515401	0.513033	0.514449	0.524001	0.528617	0.525015	0.521174	0.516759	0.510186	0.508929
0.499256	0.501534	0.504182	0.499085	0.497874	0.504022	0.503965	0.495978	0.49294	0.497556	0.500487	0.497549	0.493967	0.494677	0.496863	0.495984	0.496024	0.501903	0.506622	0.50273	0.496347	0.493987	0.493015	0.494392	0.501379	0.506559	0.504663	0.505059	0.511733	0.514701	0.510924	0.505573	0.498051	0.492158	0.497972	0.508012	0.506276	0.501199	0.509031	0.520208	0.519946	0.515921	0.518943	0.524675	0.526277	0.523707	0.521137	0.522853	0.525818	0.523816
0.496618	0.493902	0.496898	0.49581	0.489162	0.489207	0.497383	0.499843	0.49357	0.490512	0.494447	0.497582	0.49677	0.494952	0.493955	0.496227	0.502447	0.50529	0.499929	0.494928	0.496924	0.498385	0.495931	0.49901	0.507191	0.50694	0.499773	0.501621	0.511483	0.513776	0.508367	0.507257	0.509981	0.50885	0.506741	0.508831	0.510512	0.50886	0.510554	0.517257	0.520673	0.519656	0.522182	0.527241	0.527768	0.528228	0.534089	0.535969	0.52943	0.527923
0.50195	0.504983	0.508212	0.499406	0.487413	0.486735	0.492576	0.495011	0.496671	0.501697	0.505606	0.503591	0.497467	0.492147	0.490892	0.494161	0.499673	0.50357	0.505252	0.508865	0.513738	0.511242	0.501252	0.497161	0.503172	0.507288	0.505266	0.506412	0.512225	0.513998	0.509473	0.503349	0.498625	0.496637	0.49611	0.493302	0.49103	0.497043	0.509016	0.516879	0.519622	0.523353	0.527806	0.529174	0.529607	0.534015	0.541963	0.546943	0.544332	0.539559
0.506645	0.510561	0.50714	0.495292	0.484229	0.484648	0.493188	0.497663	0.49695	0.498228	0.499842	0.496457	0.491579	0.489162	0.486934	0.486107	0.490151	0.494559	0.495365	0.498488	0.505246	0.505146	0.496395	0.493298	0.501627	0.508006	0.504257	0.500697	0.505081	0.509157	0.505296	0.498025	0.49392	0.494594	0.498229	0.499101	0.494335	0.492766	0.502459	0.514984	0.519167	0.519662	0.525561	0.53341	0.536037	0.536603	0.540104	0.540662	0.533655	0.530365
0.502652	0.506077	0.496649	0.485004	0.484861	0.489052	0.489034	0.489469	0.492886	0.496481	0.500643	0.501543	0.492297	0.481594	0.484921	0.496255	0.498799	0.496108	0.501178	0.507827	0.502601	0.491328	0.489685	0.498675	0.505977	0.504795	0.501339	0.503665	0.508686	0.507873	0.502224	0.498696	0.496948	0.493807	0.491739	0.491807	0.491341	0.493277	0.502729	0.515369	0.522179	0.522482	0.524966	0.536114	0.549067	0.551175	0.544275	0.541758	0.545808	0.548256
0.496718	0.494793	0.493314	0.490234	0.487015	0.491238	0.500413	0.501685	0.495378	0.495212	0.501061	0.498755	0.489244	0.488908	0.498851	0.502952	0.49793	0.496754	0.501646	0.501085	0.493056	0.487525	0.488749	0.493195	0.498609	0.503117	0.503805	0.501983	0.501519	0.50182	0.499359	0.493663	0.48817	0.487232	0.491886	0.498045	0.501664	0.504354	0.510269	0.5185	0.522246	0.51889	0.517856	0.528449	0.543551	0.550941	0.552393	0.553426	0.550719	0.545957
0.492502	0.496412	0.498565	0.493034	0.491894	0.498706	0.501487	0.497451	0.495286	0.497422	0.499842	0.498577	0.49174	0.486229	0.490935	0.498357	0.496771	0.494535	0.501897	0.506639	0.498129	0.488988	0.489766	0.493304	0.496223	0.503743	0.511116	0.50862	0.500162	0.496333	0.497797	0.498153	0.494499	0.489133	0.486413	0.488966	0.495175	0.502147	0.509483	0.516641	0.520448	0.52063	0.523436	0.532887	0.543465	0.549176	0.552052	0.553768	0.551477	0.548526
0.49616	0.491807	0.486613	0.489468	0.493257	0.493397	0.496028	0.499263	0.495459	0.48875	0.486996	0.488717	0.492027	0.498073	0.501663	0.498835	0.497188	0.500392	0.49909	0.491142	0.487228	0.488963	0.488518	0.489043	0.49742	0.504922	0.501463	0.49563	0.497695	0.499918	0.49331	0.485171	0.483757	0.484376	0.482817	0.484023	0.489986	0.49611	0.501335	0.507551	0.51303	0.51676	0.521627	0.529011	0.538479	0.549433	0.556633	0.55468	0.549801	0.551705
0.487884	0.49781	0.50083	0.494659	0.490764	0.494912	0.503447	0.508674	0.504252	0.494979	0.491557	0.492152	0.490234	0.493058	0.504723	0.510558	0.504301	0.500763	0.504745	0.503664	0.495523	0.489654	0.487845	0.489577	0.497222	0.504645	0.503709	0.498843	0.495575	0.491189	0.487755	0.490111	0.491709	0.486851	0.483685	0.48677	0.489333	0.490892	0.496547	0.502195	0.503926	0.509487	0.523362	0.537172	0.544244	0.54776	0.55084	0.551603	0.550352	0.551467
0.486699	0.487474	0.492465	0.500346	0.502259	0.497509	0.495688	0.497277	0.494295	0.490267	0.49375	0.498807	0.49684	0.494511	0.499283	0.504333	0.502935	0.500879	0.504096	0.507092	0.502348	0.493695	0.491209	0.495726	0.499247	0.499344	0.500463	0.502931	0.503339	0.502309	0.502089	0.501562	0.498889	0.493794	0.487455	0.484541	0.489882	0.499419	0.503304	0.501098	0.503006	0.51279	0.521611	0.523867	0.527208	0.538573	0.550034	0.550292	0.544212	0.545854
0.494845	0.503643	0.503373	0.496243	0.494063	0.499348	0.503873	0.499294	0.491564	0.495056	0.504757	0.502869	0.495852	0.50139	0.508823	0.502075	0.495157	0.500545	0.503309	0.497136	0.49752	0.50532	0.504288	0.495064	0.493644	0.50245	0.508268	0.50324	0.494502	0.493247	0.498996	0.50058	0.493143	0.485042	0.4852	0.492306	0.499479	0.502909	0.503491	0.504438	0.508059	0.512424	0.514246	0.516228	0.523808	0.534777	0.542112	0.544407	0.545295	0.548475
0.489446	0.491629	0.497557	0.504149	0.50168	0.493239	0.493892	0.499676	0.494371	0.487025	0.495854	0.509262	0.509312	0.504079	0.501702	0.494782	0.487821	0.493278	0.502359	0.501201	0.49757	0.501094	0.50458	0.502998	0.502835	0.504883	0.501446	0.492947	0.489236	0.492991	0.496031	0.493901	0.490495	0.487428	0.484009	0.485073	0.493162	0.500697	0.502297	0.501997	0.502754	0.503708	0.505637	0.508671	0.513386	0.524016	0.537702	0.542995	0.540827	0.544605
0.496806	0.503806	0.50375	0.505681	0.505296	0.497099	0.492951	0.495452	0.491249	0.484676	0.49038	0.499783	0.499637	0.497983	0.500294	0.497919	0.493119	0.495518	0.499319	0.496902	0.495463	0.499455	0.502141	0.502389	0.505305	0.508258	0.505467	0.499332	0.494983	0.492576	0.491705	0.494059	0.497427	0.495634	0.488127	0.483042	0.487492	0.498836	0.508158	0.51079	0.510339	0.510924	0.510293	0.506278	0.504866	0.513106	0.527031	0.535573	0.536729	0.541094
0.49746	0.496944	0.492736	0.496443	0.501876	0.49776	0.493735	0.497063	0.495351	0.48813	0.490778	0.498665	0.496806	0.493484	0.499167	0.501233	0.494024	0.494375	0.50661	0.51318	0.507758	0.502183	0.502413	0.504481	0.507261	0.510013	0.506401	0.495828	0.490177	0.49547	0.500523	0.49797	0.496771	0.49988	0.496843	0.489684	0.493127	0.504743	0.509397	0.507872	0.509926	0.513499	0.513515	0.512163	0.511132	0.512207	0.519942	0.530337	0.534668	0.538428
0.499562	0.499624	0.496863	0.497279	0.50127	0.501506	0.500207	0.500524	0.495996	0.48954	0.492127	0.49808	0.497197	0.495993	0.498282	0.496357	0.494394	0.50137	0.50677	0.500439	0.4948	0.499394	0.503185	0.498697	0.494493	0.49617	0.497617	0.494898	0.493976	0.498823	0.501716	0.496303	0.490049	0.488471	0.483857	0.476507	0.481114	0.49739	0.507	0.506178	0.505632	0.50332	0.493334	0.486956	0.493989	0.504215	0.508832	0.514862	0.525876	0.534532
0.507208	0.498279	0.495198	0.499626	0.499786	0.492763	0.490179	0.494939	0.495311	0.489018	0.487846	0.49368	0.49608	0.493507	0.492667	0.493433	0.493825	0.496633	0.49982	0.498954	0.499495	0.505099	0.505567	0.497722	0.495199	0.500816	0.500836	0.494461	0.493236	0.4949	0.491741	0.488967	0.488874	0.482878	0.473464	0.473805	0.483904	0.493253	0.498153	0.500091	0.500048	0.498599	0.494114	0.488348	0.489491	0.496795	0.500287	0.503238	0.514312	0.524099
0.504986	0.498799	0.500474	0.501798	0.496479	0.491275	0.49165	0.492377	0.48976	0.488421	0.490821	0.493344	0.494581	0.496181	0.497212	0.49646	0.496392	0.498951	0.501252	0.499089	0.493787	0.492266	0.496371	0.498196	0.495041	0.496315	0.502867	0.500762	0.488994	0.48445	0.490253	0.492389	0.488402	0.486437	0.485169	0.482273	0.484723	0.492698	0.496723	0.496552	0.497664	0.495844	0.489214	0.488388	0.495527	0.498692	0.497884	0.50437	0.513609	0.515428
0.506617	0.504024	0.497495	0.497316	0.49838	0.493336	0.49153	0.494863	0.490107	0.483323	0.491075	0.500352	0.494033	0.488499	0.496339	0.500587	0.496368	0.498209	0.501883	0.496583	0.4938	0.500547	0.502164	0.494694	0.491095	0.492734	0.491919	0.490568	0.49176	0.491692	0.49096	0.494296	0.497525	0.492005	0.481236	0.478949	0.488456	0.496406	0.494399	0.492582	0.49896	0.502923	0.49612	0.489646	0.493991	0.502418	0.506369	0.508172	0.511991	0.517369
0.505142	0.50725	0.501664	0.496807	0.495215	0.490836	0.486782	0.48786	0.488359	0.486911	0.489894	0.494162	0.493608	0.493389	0.495532	0.492941	0.488297	0.490508	0.495707	0.4973	0.499217	0.502454	0.500281	0.49304	0.487957	0.487042	0.487284	0.486006	0.483308	0.483975	0.490894	0.496833	0.493804	0.485486	0.480035	0.479808	0.48414	0.490767	0.49409	0.493095	0.494752	0.499856	0.498432	0.488396	0.48181	0.48517	0.492253	0.49927	0.507462	0.513971
0.498526	0.504411	0.505967	0.498577	0.493711	0.492708	0.489917	0.488842	0.492356	0.497229	0.502178	0.504171	0.50053	0.499258	0.503757	0.501679	0.492298	0.49202	0.499132	0.497939	0.494812	0.502211	0.507455	0.498922	0.489846	0.488664	0.485836	0.48141	0.485807	0.494482	0.494829	0.489567	0.489153	0.490961	0.484821	0.475015	0.478282	0.494183	0.4997	0.487485	0.47982	0.487078	0.490648	0.482607	0.478952	0.485469	0.492232	0.498076	0.505945	0.510034
0.503013	0.502067	0.502653	0.501844	0.496518	0.489847	0.488792	0.492679	0.49501	0.49578	0.498835	0.502536	0.504167	0.503586	0.498454	0.489664	0.486424	0.491034	0.493086	0.491141	0.496645	0.507535	0.507507	0.496859	0.4931	0.498982	0.499173	0.488988	0.481153	0.483333	0.488839	0.491259	0.492314	0.492144	0.486619	0.479236	0.48042	0.48905	0.491706	0.485631	0.482695	0.486236	0.485957	0.479695	0.478265	0.485249	0.491349	0.490831	0.488319	0.489872
0.510388	0.512355	0.513512	0.503344	0.488879	0.484026	0.486764	0.489651	0.49321	0.496797	0.497452	0.498748	0.502982	0.502944	0.494756	0.486673	0.486458	0.490915	0.493363	0.494303	0.498899	0.505971	0.507653	0.502513	0.498659	0.499493	0.4982	0.490725	0.483002	0.481784	0.486213	0.490308	0.489925	0.486254	0.483248	0.483391	0.486698	0.49022	0.489019	0.483521	0.48154	0.485081	0.48517	0.479054	0.477167	0.483878	0.490162	0.49184	0.494726	0.499841
0.509515	0.497584	0.489599	0.494165	0.497569	0.488749	0.479412	0.482879	0.493396	0.498493	0.496782	0.494883	0.495793	0.496713	0.494236	0.488396	0.483979	0.486663	0.494325	0.498319	0.497446	0.498608	0.500992	0.497303	0.490541	0.489527	0.492128	0.491403	0.489366	0.48965	0.488477	0.48427	0.483522	0.487745	0.487619	0.480614	0.479929	0.491242	0.498474	0.491705	0.48581	0.490344	0.490904	0.480368	0.474412	0.4811	0.489123	0.492592	0.49695	0.502613
0.505685	0.501755	0.49959	0.497003	0.49136	0.485561	0.485927	0.492408	0.497584	0.49914	0.50142	0.502663	0.497739	0.490856	0.488142	0.487485	0.488254	0.493689	0.498528	0.495435	0.490836	0.493918	0.49867	0.494287	0.483658	0.478405	0.482154	0.487964	0.489599	0.487249	0.482618	0.47795	0.478001	0.481416	0.478695	0.471262	0.473582	0.485263	0.490011	0.486895	0.48719	0.487012	0.479738	0.476142	0.481641	0.483583	0.479342	0.480617	0.486165	0.487202
0.502895	0.498903	0.493731	0.488085	0.486771	0.490434	0.495405	0.497642	0.495882	0.494681	0.497082	0.496523	0.489736	0.485873	0.487221	0.483916	0.479279	0.486665	0.498242	0.497066	0.491258	0.495543	0.500045	0.493126	0.48559	0.486562	0.487941	0.485306	0.483595	0.482492	0.480972	0.484953	0.492808	0.492331	0.483082	0.478622	0.481748	0.482803	0.481648	0.485008	0.488515	0.486464	0.48603	0.490303	0.488963	0.481794	0.482156	0.48884	0.488644	0.486009
0.501935	0.49422	0.494653	0.500237	0.497766	0.488147	0.483308	0.485026	0.486907	0.489631	0.496058	0.500789	0.498076	0.489368	0.479115	0.474268	0.480484	0.490526	0.492723	0.49063	0.49356	0.498836	0.50138	0.501594	0.497177	0.488892	0.485626	0.487381	0.485433	0.483157	0.487639	0.491791	0.490705	0.491547	0.493312	0.488642	0.483958	0.486655	0.489035	0.487063	0.487741	0.489434	0.485642	0.482066	0.483534	0.482822	0.47911	0.48126	0.48824	0.49328
0.501174	0.498849	0.499208	0.495604	0.487671	0.482599	0.484776	0.489704	0.491112	0.491719	0.497505	0.502899	0.498584	0.490319	0.488738	0.490011	0.487409	0.485373	0.486811	0.487774	0.490144	0.497392	0.502458	0.498576	0.490909	0.486354	0.485083	0.484961	0.483549	0.479347	0.476308	0.479618	0.486948	0.491551	0.490695	0.486071	0.48132	0.481072	0.486431	0.491555	0.490196	0.484336	0.481261	0.483244	0.485198	0.482966	0.479668	0.480908	0.485904	0.48918
0.502509	0.497366	0.49658	0.501008	0.50074	0.490254	0.480189	0.482901	0.49274	0.495804	0.492991	0.494324	0.497347	0.492526	0.483507	0.482177	0.488558	0.4911	0.485359	0.481368	0.488609	0.500707	0.504516	0.499967	0.497352	0.497882	0.492977	0.482073	0.474912	0.474848	0.475597	0.476559	0.483947	0.49384	0.493862	0.48485	0.480698	0.485679	0.490714	0.489539	0.483828	0.478578	0.479591	0.485763	0.486412	0.478989	0.477204	0.48695	0.493893	0.490194
0.507831	0.503215	0.500888	0.502781	0.498062	0.487021	0.482497	0.487076	0.491973	0.494649	0.498681	0.502211	0.501095	0.49672	0.492059	0.488476	0.48854	0.491516	0.490552	0.485347	0.486354	0.495984	0.501571	0.49604	0.488348	0.486636	0.486746	0.482804	0.476939	0.473941	0.474681	0.478444	0.48476	0.489645	0.487931	0.48256	0.481934	0.485979	0.486674	0.482419	0.478826	0.477844	0.477961	0.479352	0.480388	0.47804	0.475354	0.477283	0.480661	0.480816
0.501055	0.496177	0.498637	0.50168	0.496821	0.486888	0.480516	0.482967	0.4901	0.494502	0.498043	0.504217	0.505569	0.497843	0.490215	0.487387	0.484872	0.484364	0.489176	0.494065	0.497051	0.50232	0.505959	0.501679	0.494852	0.491554	0.488025	0.482576	0.479875	0.480123	0.480197	0.481545	0.485709	0.490305	0.493689	0.494066	0.488109	0.479943	0.479297	0.483132	0.479004	0.470708	0.473353	0.482938	0.482723	0.474956	0.473613	0.476705	0.475974	0.477358
0.508039	0.504822	0.503522	0.504291	0.498932	0.490023	0.486796	0.488307	0.4881	0.489457	0.498492	0.507037	0.50373	0.4959	0.494867	0.492937	0.4833	0.479129	0.486994	0.493733	0.495376	0.501023	0.50674	0.503074	0.496253	0.492942	0.487	0.478049	0.47528	0.478176	0.479113	0.479325	0.482861	0.486537	0.48727	0.486453	0.484818	0.484081	0.487293	0.489929	0.484362	0.476529	0.478401	0.484982	0.482231	0.472829	0.470188	0.474916	0.478151	0.478499
0.50597	0.500758	0.4992	0.502692	0.499133	0.48629	0.481741	0.489806	0.49171	0.486207	0.49322	0.508444	0.50868	0.497038	0.491446	0.490121	0.487403	0.488639	0.490206	0.485765	0.488022	0.504303	0.514152	0.503846	0.489761	0.487145	0.490046	0.49014	0.487149	0.481747	0.476538	0.477267	0.483561	0.487773	0.487037	0.486437	0.48823	0.488776	0.487773	0.488357	0.487763	0.482154	0.477394	0.479119	0.480954	0.477842	0.476223	0.479214	0.480622	0.479465
0.508238	0.499056	0.501826	0.506134	0.49894	0.489173	0.488594	0.49303	0.493948	0.492663	0.495834	0.502578	0.503772	0.496378	0.488819	0.487734	0.49041	0.492305	0.491615	0.488565	0.487626	0.493404	0.499678	0.494441	0.480749	0.476296	0.484925	0.489332	0.481658	0.475389	0.477494	0.478498	0.475494	0.475408	0.477589	0.477541	0.477834	0.480482	0.482834	0.484241	0.483982	0.480161	0.47716	0.47983	0.482245	0.478611	0.475655	0.478949	0.481165	0.477609
0.509068	0.50377	0.502789	0.502337	0.496162	0.487401	0.484155	0.489262	0.494841	0.493745	0.493884	0.502344	0.505952	0.494272	0.482594	0.4857	0.493681	0.492859	0.485947	0.482891	0.488938	0.499777	0.503488	0.496542	0.49025	0.490793	0.49061	0.486649	0.484857	0.485458	0.483697	0.480145	0.477965	0.478657	0.482566	0.485456	0.482642	0.480204	0.486061	0.492574	0.488564	0.479938	0.477765	0.479368	0.479088	0.480798	0.485509	0.485065	0.478828	0.477926
0.50322	0.50139	0.506421	0.505293	0.496367	0.487499	0.484043	0.486307	0.489231	0.488831	0.489906	0.496338	0.501489	0.499516	0.494219	0.491042	0.491157	0.492257	0.490918	0.489335	0.493757	0.50079	0.499983	0.492259	0.487479	0.487065	0.485785	0.482993	0.48044	0.477839	0.475836	0.47642	0.479829	0.484219	0.48726	0.488041	0.487525	0.486601	0.4861	0.486948	0.486908	0.483831	0.482893	0.487661	0.4893	0.482694	0.479547	0.486035	0.489687	0.484875
0.509732	0.507097	0.503015	0.505189	0.505578	0.495027	0.487324	0.494195	0.500076	0.495345	0.496702	0.507327	0.505704	0.490449	0.483606	0.488014	0.490136	0.490498	0.493213	0.492663	0.492151	0.500497	0.506882	0.497038	0.482918	0.481534	0.485432	0.481774	0.475767	0.475834	0.478399	0.478261	0.477289	0.479421	0.485581	0.491464	0.490918	0.486517	0.487151	0.490447	0.486243	0.479462	0.483219	0.491459	0.489025	0.481045	0.481713	0.487727	0.489239	0.488672
0.506422	0.505418	0.504777	0.502428	0.496143	0.486599	0.481343	0.486561	0.494483	0.494868	0.493181	0.497883	0.501708	0.495671	0.486744	0.484933	0.487689	0.488186	0.486504	0.487042	0.492606	0.500601	0.502259	0.492458	0.480291	0.478099	0.482049	0.479601	0.472268	0.471058	0.474893	0.475368	0.475241	0.4808	0.486109	0.483308	0.477115	0.476516	0.4824	0.488204	0.486761	0.479914	0.479572	0.488778	0.493197	0.485944	0.4804	0.484013	0.486213	0.482824
0.496493	0.500059	0.505498	0.503552	0.494278	0.486517	0.48472	0.485747	0.487797	0.494072	0.5032	0.505493	0.498006	0.491031	0.489884	0.488026	0.484337	0.484306	0.485219	0.484115	0.488679	0.499046	0.500248	0.488202	0.47761	0.477146	0.480785	0.482777	0.483207	0.482963	0.482068	0.480171	0.47874	0.481172	0.485697	0.485638	0.482159	0.483981	0.490831	0.492652	0.487317	0.484082	0.487572	0.491411	0.49071	0.488816	0.487666	0.484329	0.480635	0.482037
0.505557	0.507323	0.507574	0.505353	0.501516	0.494436	0.485072	0.483225	0.491836	0.49741	0.493619	0.492478	0.498085	0.498487	0.491618	0.488325	0.48941	0.487086	0.48235	0.481643	0.48683	0.495232	0.498963	0.491152	0.479657	0.477326	0.480649	0.480011	0.477976	0.477758	0.475327	0.472759	0.475401	0.479758	0.481984	0.48259	0.479107	0.47443	0.478147	0.484941	0.481814	0.476641	0.48118	0.484595	0.479618	0.47955	0.486243	0.485668	0.47988	0.480545
0.501299	0.496704	0.495596	0.499964	0.501147	0.492364	0.484378	0.489065	0.495746	0.492568	0.491687	0.500841	0.502954	0.492248	0.487226	0.491621	0.490489	0.485161	0.487369	0.493221	0.496161	0.500345	0.503246	0.495494	0.482817	0.47938	0.483211	0.481914	0.475526	0.474562	0.48024	0.482778	0.479456	0.479599	0.486718	0.49035	0.484262	0.478578	0.482567	0.488378	0.485606	0.480346	0.482776	0.486848	0.482509	0.476092	0.476974	0.47926	0.476524	0.475361
0.496293	0.503195	0.507437	0.508284	0.507179	0.500582	0.49157	0.488081	0.487833	0.486774	0.489506	0.494722	0.494706	0.494106	0.499751	0.50192	0.493444	0.485673	0.485972	0.487104	0.487495	0.493403	0.500277	0.497033	0.486592	0.481937	0.483549	0.479799	0.470902	0.470331	0.478032	0.479002	0.472962	0.474796	0.48431	0.486755	0.480052	0.475311	0.477256	0.480655	0.479294	0.474002	0.473876	0.482436	0.488063	0.482587	0.476039	0.47763	0.481042	0.479773
0.499023	0.502122	0.504993	0.506755	0.506671	0.500409	0.492474	0.494031	0.498394	0.491104	0.482454	0.489726	0.501272	0.498714	0.491299	0.493438	0.496536	0.489754	0.480731	0.478466	0.480435	0.484619	0.491995	0.496419	0.492391	0.487551	0.488973	0.488574	0.479321	0.469811	0.468218	0.470496	0.473651	0.480688	0.488517	0.488986	0.482003	0.475795	0.476214	0.479888	0.477796	0.469318	0.46664	0.475138	0.482875	0.481194	0.476053	0.472284	0.469796	0.472625
0.507217	0.507359	0.505769	0.507139	0.508029	0.500201	0.489536	0.487835	0.489627	0.486041	0.486916	0.498169	0.503618	0.497009	0.495942	0.504398	0.503669	0.49012	0.480589	0.48134	0.485701	0.491019	0.49439	0.490162	0.483127	0.482773	0.485193	0.481357	0.473721	0.468899	0.467733	0.469678	0.473382	0.475279	0.476162	0.479118	0.480717	0.478306	0.477471	0.47949	0.477212	0.471203	0.470897	0.477706	0.483499	0.482926	0.477863	0.47485	0.478867	0.485843
0.51399	0.509718	0.499656	0.496498	0.492953	0.483872	0.48384	0.49302	0.492314	0.485546	0.492124	0.504437	0.504628	0.50006	0.502121	0.503421	0.497703	0.488652	0.47827	0.472217	0.479337	0.49218	0.494433	0.48713	0.48119	0.477903	0.476817	0.480682	0.483178	0.47677	0.469825	0.472188	0.47728	0.478301	0.48093	0.48544	0.482093	0.473498	0.473846	0.481918	0.482775	0.4757	0.47349	0.477923	0.480104	0.47859	0.477823	0.477471	0.476442	0.477052
0.499205	0.505194	0.503441	0.497998	0.490682	0.480276	0.476971	0.485961	0.492026	0.487598	0.487021	0.49461	0.495705	0.488089	0.485082	0.48795	0.486856	0.48213	0.481087	0.483781	0.486781	0.489718	0.490495	0.485867	0.479127	0.475846	0.474474	0.471629	0.469697	0.470481	0.471215	0.471721	0.474376	0.477065	0.476049	0.472067	0.468762	0.470193	0.476974	0.481458	0.477539	0.472922	0.475239	0.47718	0.473797	0.473823	0.478352	0.476847	0.472096	0.476061
0.504095	0.49928	0.499306	0.501742	0.49919	0.490101	0.482607	0.48508	0.491693	0.491587	0.490316	0.498307	0.506081	0.499932	0.489139	0.489532	0.495682	0.492847	0.482499	0.478377	0.485825	0.49687	0.502496	0.501189	0.495689	0.489649	0.487371	0.488537	0.486941	0.482054	0.481898	0.488043	0.492733	0.49416	0.496484	0.495996	0.487298	0.478873	0.482257	0.491479	0.492259	0.484928	0.480178	0.479613	0.478097	0.476955	0.478827	0.479507	0.477457	0.478654
0.503943	0.503691	0.503977	0.506168	0.50301	0.495274	0.493935	0.498206	0.497478	0.493837	0.495496	0.497305	0.492138	0.486784	0.488305	0.491481	0.490386	0.486436	0.481574	0.477166	0.477957	0.485591	0.491952	0.48856	0.479292	0.475477	0.479612	0.481996	0.476142	0.469677	0.472578	0.481344	0.485399	0.483373	0.481384	0.480794	0.478942	0.477286	0.479445	0.483902	0.485141	0.481435	0.477459	0.477733	0.480816	0.482873	0.482798	0.480521	0.476098	0.473415
0.503756	0.504201	0.505313	0.506532	0.50548	0.500626	0.493114	0.488534	0.489811	0.491136	0.48871	0.488384	0.491767	0.490648	0.485503	0.487001	0.491673	0.485298	0.473674	0.475909	0.488841	0.493197	0.487007	0.480989	0.475939	0.470529	0.471149	0.477051	0.478555	0.47639	0.479443	0.485285	0.484761	0.480129	0.480284	0.483288	0.479824	0.472875	0.476511	0.489886	0.494364	0.486053	0.482206	0.486554	0.484642	0.47636	0.473631	0.473818	0.471152	0.473739
0.498789	0.498292	0.505188	0.509707	0.504909	0.498354	0.497079	0.496963	0.494076	0.492384	0.495276	0.498299	0.495224	0.489216	0.489413	0.493474	0.489136	0.477662	0.472777	0.475929	0.479713	0.48585	0.493009	0.489583	0.47902	0.47864	0.484931	0.480664	0.471083	0.47147	0.475729	0.473491	0.473689	0.483051	0.488204	0.479314	0.467958	0.468112	0.477015	0.483995	0.486234	0.487212	0.486991	0.483745	0.480128	0.478444	0.47591	0.473175	0.476253	0.483376
0.502363	0.503848	0.503542	0.506656	0.507947	0.500684	0.494038	0.497178	0.500596	0.497165	0.497082	0.502802	0.501266	0.491787	0.486945	0.48628	0.48225	0.480512	0.486132	0.489849	0.487559	0.487828	0.490726	0.487071	0.479384	0.477705	0.480118	0.478204	0.473154	0.471757	0.474324	0.47589	0.475154	0.476067	0.479674	0.480398	0.476212	0.474478	0.479054	0.482598	0.479993	0.475697	0.472691	0.469297	0.466874	0.466611	0.465156	0.463637	0.467846	0.474658
0.503172	0.507201	0.505515	0.50155	0.498418	0.493511	0.490901	0.496266	0.501221	0.497109	0.49152	0.491588	0.492284	0.492115	0.495055	0.49591	0.4885	0.480548	0.480173	0.482499	0.4832	0.485509	0.487486	0.483758	0.47869	0.478478	0.478938	0.475985	0.473853	0.474177	0.473337	0.47281	0.477489	0.485818	0.490585	0.486642	0.477446	0.474682	0.483142	0.489731	0.482818	0.473514	0.477071	0.485523	0.48239	0.4717	0.468698	0.473519	0.475972	0.475734
0.502811	0.503413	0.504043	0.506889	0.505059	0.496131	0.492095	0.499482	0.504144	0.495301	0.486432	0.490688	0.497204	0.493823	0.489326	0.492584	0.494232	0.48635	0.477673	0.477338	0.482312	0.485894	0.484979	0.480573	0.478393	0.482167	0.486456	0.485657	0.482673	0.480003	0.475993	0.474467	0.480624	0.488441	0.488674	0.482928	0.47891	0.48077	0.486692	0.489788	0.487012	0.484831	0.485209	0.480127	0.470796	0.468449	0.47227	0.474101	0.47672	0.482946
0.512099	0.514011	0.508322	0.50389	0.502252	0.497922	0.490717	0.485358	0.485168	0.491119	0.499728	0.502997	0.497229	0.488997	0.487557	0.49225	0.491876	0.480938	0.469879	0.469073	0.473656	0.476911	0.481674	0.487132	0.485932	0.480186	0.477787	0.476046	0.469887	0.464499	0.46356	0.462765	0.46383	0.472333	0.480272	0.476359	0.468821	0.471589	0.478502	0.477367	0.473644	0.475716	0.477171	0.473739	0.473001	0.475022	0.471815	0.467915	0.471553	0.475308
0.500979	0.500622	0.504039	0.507647	0.501862	0.490546	0.485614	0.486368	0.484027	0.481363	0.487859	0.499165	0.502335	0.498548	0.49776	0.497129	0.489818	0.482583	0.481171	0.479317	0.477529	0.482757	0.486913	0.480415	0.474614	0.47915	0.483181	0.48012	0.476975	0.474177	0.469587	0.470499	0.477323	0.480074	0.479667	0.482386	0.482466	0.478105	0.480749	0.489663	0.489907	0.481672	0.47778	0.478016	0.474675	0.469786	0.467938	0.468128	0.469906	0.47354
0.507103	0.507577	0.505053	0.508098	0.507692	0.496993	0.486544	0.485013	0.487487	0.49019	0.496136	0.504068	0.50658	0.5005	0.492357	0.489699	0.489089	0.482897	0.475748	0.477099	0.483407	0.486266	0.485795	0.483005	0.478142	0.478701	0.487033	0.490546	0.483316	0.476584	0.476545	0.477806	0.480285	0.48651	0.488768	0.48134	0.4743	0.477598	0.484466	0.485236	0.483813	0.486309	0.487486	0.482364	0.476395	0.4736	0.471326	0.470564	0.473525	0.475752
0.509832	0.507755	0.497435	0.496643	0.500951	0.493042	0.481509	0.482209	0.486903	0.487554	0.493392	0.504458	0.508251	0.503813	0.498624	0.494185	0.489878	0.484861	0.478218	0.477225	0.487915	0.49801	0.494292	0.484693	0.480002	0.477143	0.476324	0.483522	0.489481	0.480106	0.465548	0.466545	0.48005	0.486914	0.482621	0.477292	0.47678	0.480608	0.487094	0.490537	0.485921	0.479464	0.48001	0.483738	0.483452	0.482428	0.48323	0.479739	0.473152	0.474361
0.506381	0.50572	0.501578	0.501792	0.500513	0.494497	0.490563	0.490059	0.488483	0.488828	0.496417	0.506116	0.507358	0.498049	0.48819	0.488023	0.493019	0.490397	0.481853	0.481704	0.490878	0.495166	0.489102	0.479896	0.472726	0.470864	0.478895	0.490062	0.488159	0.474415	0.468987	0.477591	0.485061	0.484659	0.48294	0.480396	0.476486	0.480022	0.491085	0.494835	0.487793	0.483209	0.48587	0.487822	0.485256	0.480563	0.476434	0.475926	0.478808	0.480645
0.498391	0.500849	0.502178	0.500074	0.497204	0.497287	0.498244	0.497058	0.493768	0.490793	0.49327	0.50243	0.508325	0.501946	0.490567	0.486669	0.489073	0.488969	0.486095	0.487328	0.495136	0.502881	0.499812	0.484375	0.471354	0.474751	0.487567	0.492795	0.487054	0.479897	0.479001	0.484588	0.490832	0.492194	0.490884	0.490399	0.48661	0.478156	0.473811	0.477203	0.48065	0.480238	0.479021	0.477212	0.474346	0.472985	0.472415	0.470442	0.470637	0.475551
0.497481	0.50715	0.506748	0.500208	0.499486	0.501489	0.498695	0.495444	0.496602	0.498701	0.500804	0.504595	0.503448	0.492777	0.484501	0.48846	0.493658	0.49025	0.487489	0.491643	0.495562	0.497322	0.496825	0.485632	0.470704	0.474873	0.491785	0.491247	0.475436	0.471043	0.478735	0.483678	0.486029	0.486194	0.479486	0.474452	0.478644	0.482365	0.481331	0.482463	0.482511	0.477941	0.479367	0.48692	0.48409	0.470909	0.464688	0.468419	0.472584	0.475891
0.492667	0.49806	0.504392	0.502122	0.497947	0.500321	0.504491	0.501698	0.492656	0.487581	0.493374	0.502483	0.502485	0.494783	0.490752	0.492507	0.492009	0.48644	0.48244	0.485706	0.492657	0.494291	0.488376	0.483398	0.485315	0.487969	0.485383	0.482299	0.482259	0.480395	0.477239	0.480876	0.489477	0.492042	0.48726	0.483167	0.482915	0.484463	0.486386	0.487477	0.487794	0.48895	0.489721	0.487108	0.481146	0.473799	0.467785	0.467051	0.472307	0.479484
0.498347	0.499699	0.503368	0.50419	0.499833	0.495845	0.495701	0.495499	0.493185	0.491948	0.49272	0.493344	0.493186	0.493065	0.494981	0.499312	0.498883	0.487974	0.476897	0.479519	0.492061	0.500527	0.497523	0.484705	0.473243	0.475635	0.485521	0.485474	0.477236	0.474473	0.47536	0.474283	0.478508	0.487229	0.485968	0.476349	0.475402	0.483924	0.489164	0.489178	0.488794	0.487306	0.48482	0.4845	0.485177	0.484196	0.482624	0.480983	0.478438	0.477221
0.503918	0.509358	0.50855	0.506983	0.506098	0.499792	0.494326	0.497037	0.497312	0.490388	0.49117	0.50131	0.502225	0.492247	0.488276	0.491561	0.49033	0.485262	0.482686	0.480245	0.477935	0.482316	0.490692	0.492145	0.486685	0.484707	0.48851	0.489657	0.483171	0.473477	0.467583	0.469011	0.476559	0.484606	0.486747	0.482519	0.478529	0.480325	0.485699	0.488657	0.487116	0.484157	0.483812	0.485918	0.484549	0.476597	0.470807	0.475987	0.483419	0.480362
0.509497	0.511791	0.504643	0.500755	0.496068	0.490291	0.493944	0.501482	0.499303	0.493779	0.495783	0.49887	0.49692	0.496574	0.500067	0.499327	0.491542	0.484659	0.484337	0.485317	0.48318	0.484591	0.491111	0.489386	0.477311	0.473403	0.481653	0.483861	0.477089	0.475639	0.478376	0.476328	0.476508	0.48359	0.48464	0.47495	0.468628	0.473439	0.482251	0.488125	0.488921	0.485564	0.48392	0.486826	0.487341	0.481845	0.478065	0.479987	0.481463	0.480826
0.504295	0.507694	0.510761	0.51025	0.50301	0.497277	0.496989	0.491834	0.480661	0.480694	0.497877	0.513003	0.510162	0.498637	0.495528	0.499833	0.496782	0.483855	0.476045	0.481656	0.491062	0.494434	0.491962	0.485598	0.478074	0.475407	0.47797	0.479123	0.477136	0.474924	0.472104	0.470944	0.477698	0.487061	0.484712	0.472587	0.468204	0.475983	0.483393	0.484135	0.483525	0.485252	0.487607	0.486814	0.479754	0.470697	0.469198	0.474461	0.475767	0.4723
0.500653	0.50746	0.512964	0.514646	0.508604	0.498612	0.491983	0.489288	0.490187	0.496471	0.502694	0.502583	0.501368	0.504014	0.50523	0.501839	0.495987	0.487223	0.478924	0.479469	0.485932	0.486746	0.482402	0.481553	0.482892	0.481069	0.479999	0.483406	0.48412	0.477099	0.470778	0.472862	0.47846	0.482434	0.48634	0.48762	0.483105	0.480955	0.485863	0.48605	0.477829	0.477864	0.490831	0.497242	0.488122	0.47841	0.478184	0.479881	0.476775	0.473353
0.501943	0.508001	0.514506	0.514874	0.507158	0.498217	0.490989	0.485995	0.488421	0.496999	0.501922	0.502456	0.50468	0.504817	0.498765	0.494237	0.493523	0.487338	0.477808	0.478857	0.489998	0.497447	0.496254	0.490053	0.482177	0.479387	0.485769	0.491016	0.484968	0.474888	0.470495	0.470169	0.473886	0.484742	0.49411	0.49219	0.486806	0.487809	0.489235	0.484969	0.48065	0.4809	0.484772	0.491338	0.495517	0.491545	0.485977	0.487322	0.488671	0.483469
0.497712	0.505184	0.506851	0.509846	0.510288	0.499147	0.487614	0.488038	0.491704	0.491891	0.496473	0.504991	0.506076	0.499263	0.494835	0.496165	0.495535	0.48595	0.474619	0.477166	0.492589	0.50092	0.493616	0.482973	0.478135	0.477134	0.478935	0.481962	0.480295	0.47342	0.467833	0.468121	0.475206	0.484522	0.485573	0.477924	0.476241	0.483957	0.485428	0.476933	0.473961	0.480207	0.482615	0.478047	0.475593	0.477535	0.47965	0.481422	0.48302	0.482182
0.493137	0.500941	0.505535	0.507585	0.504121	0.496071	0.49453	0.500453	0.500177	0.493592	0.495825	0.505555	0.505697	0.495603	0.491184	0.495985	0.497957	0.491886	0.485958	0.487252	0.492573	0.494306	0.489728	0.482985	0.479726	0.482064	0.48786	0.491402	0.487745	0.481171	0.481902	0.489466	0.492751	0.48975	0.488649	0.490354	0.490443	0.490712	0.490729	0.484	0.475226	0.477853	0.48815	0.489447	0.482136	0.480574	0.485019	0.484568	0.480395	0.481186
0.496847	0.497926	0.500153	0.505913	0.50869	0.503164	0.495417	0.492852	0.493775	0.494959	0.49795	0.501891	0.501361	0.495555	0.489944	0.487035	0.484682	0.483078	0.483777	0.484902	0.48645	0.491831	0.495694	0.486326	0.469282	0.466112	0.479767	0.487963	0.48038	0.472661	0.474847	0.477557	0.476425	0.478815	0.483562	0.483371	0.482766	0.487359	0.488515	0.48144	0.478285	0.484693	0.487133	0.478093	0.470363	0.474689	0.482447	0.480553	0.471088	0.46685
0.494384	0.501331	0.505524	0.508123	0.507933	0.503197	0.499985	0.501462	0.499675	0.492801	0.491837	0.498275	0.499228	0.492601	0.49055	0.494314	0.492157	0.48329	0.479541	0.483841	0.487734	0.487296	0.48416	0.478068	0.473413	0.479584	0.491771	0.491954	0.47931	0.473308	0.480022	0.48502	0.481974	0.479144	0.479194	0.477723	0.476459	0.478532	0.479093	0.475104	0.473977	0.480494	0.486099	0.482732	0.476725	0.477021	0.479648	0.47641	0.469946	0.4687
0.501162	0.497222	0.496544	0.497373	0.496748	0.49894	0.503361	0.501241	0.494887	0.495655	0.501561	0.502903	0.50012	0.496401	0.491681	0.490567	0.493231	0.488712	0.477839	0.476537	0.484081	0.484379	0.478186	0.476427	0.477154	0.47896	0.487648	0.49434	0.485878	0.474469	0.476921	0.484389	0.485178	0.484101	0.481565	0.473848	0.472578	0.483908	0.489389	0.480734	0.476835	0.484346	0.486828	0.481564	0.481527	0.485642	0.484882	0.482191	0.482079	0.482456
0.498873	0.502839	0.497132	0.494741	0.499655	0.501993	0.499558	0.498872	0.500009	0.498365	0.495446	0.495295	0.495996	0.494736	0.494863	0.497569	0.49504	0.484156	0.47595	0.477981	0.481887	0.481377	0.483097	0.487918	0.485864	0.4791	0.481644	0.490765	0.490136	0.481589	0.480652	0.486093	0.486047	0.482949	0.484441	0.486447	0.485782	0.487833	0.490321	0.484474	0.475379	0.476024	0.484421	0.488246	0.484772	0.48014	0.477536	0.476456	0.476638	0.477487
0.497724	0.50843	0.509612	0.507439	0.507986	0.507002	0.500829	0.495569	0.496217	0.497897	0.497881	0.49991	0.500022	0.492738	0.489342	0.498601	0.503913	0.492769	0.481187	0.481208	0.482565	0.482401	0.488616	0.492752	0.48429	0.477509	0.484386	0.488668	0.479363	0.473006	0.478637	0.481934	0.478494	0.48011	0.483657	0.476824	0.469613	0.477717	0.488993	0.486768	0.482565	0.489216	0.493909	0.487507	0.482306	0.482804	0.479832	0.476275	0.479449	0.48148
0.498119	0.502848	0.502458	0.505297	0.506504	0.500437	0.495979	0.49837	0.499008	0.495231	0.496683	0.504503	0.506442	0.499263	0.494444	0.495678	0.49351	0.486125	0.482265	0.48507	0.491708	0.498047	0.494718	0.479678	0.470795	0.479549	0.489846	0.486868	0.478673	0.474262	0.47219	0.473749	0.480021	0.483399	0.479175	0.473672	0.474649	0.4818	0.486497	0.483253	0.481206	0.489092	0.49569	0.489615	0.481907	0.482948	0.48297	0.475827	0.47124	0.473714
0.508732	0.506622	0.501097	0.510006	0.516329	0.503891	0.492587	0.497763	0.503415	0.501144	0.50405	0.510995	0.505876	0.492829	0.49104	0.499445	0.499284	0.487495	0.481178	0.487533	0.492252	0.485277	0.475865	0.472535	0.472906	0.479133	0.49361	0.501753	0.492202	0.480669	0.481622	0.48267	0.474753	0.471413	0.478295	0.483079	0.483374	0.487138	0.490486	0.486482	0.481933	0.483736	0.486817	0.486881	0.486851	0.487325	0.485165	0.480417	0.476018	0.474477
0.50991	0.513376	0.507642	0.504921	0.505173	0.500129	0.492896	0.491156	0.492042	0.493621	0.503098	0.516235	0.515953	0.504369	0.500182	0.50054	0.489225	0.474658	0.474657	0.483848	0.491685	0.499091	0.499	0.483851	0.470661	0.475259	0.483617	0.482759	0.481927	0.483947	0.480446	0.477084	0.482532	0.487071	0.482123	0.476143	0.475706	0.477369	0.479239	0.480345	0.479047	0.480577	0.488162	0.491256	0.483476	0.476872	0.479043	0.479246	0.472876	0.472372
0.507047	0.507762	0.504543	0.507527	0.506847	0.498254	0.493419	0.495268	0.496435	0.496809	0.500207	0.505215	0.508347	0.507428	0.50282	0.496819	0.489685	0.482939	0.482305	0.486912	0.488984	0.489235	0.490608	0.485033	0.473042	0.473101	0.487345	0.493854	0.487306	0.484202	0.48615	0.482032	0.477012	0.480755	0.484357	0.478883	0.475209	0.482976	0.491008	0.486584	0.476997	0.476062	0.481275	0.480355	0.473439	0.471882	0.477554	0.480622	0.478321	0.478631
0.493024	0.498062	0.502707	0.507101	0.50767	0.503447	0.498443	0.494473	0.493265	0.497696	0.503353	0.504111	0.503264	0.503022	0.498521	0.491716	0.487578	0.481922	0.476779	0.48361	0.495801	0.496275	0.490714	0.490622	0.487225	0.478893	0.481837	0.492123	0.4895	0.479834	0.481733	0.488839	0.487642	0.483572	0.483306	0.482871	0.481755	0.482084	0.480323	0.477187	0.47957	0.485273	0.485561	0.481615	0.480563	0.482471	0.48391	0.484396	0.483837	0.483262
0.509975	0.504852	0.501632	0.509955	0.513999	0.506495	0.500537	0.500294	0.498597	0.498303	0.504656	0.508921	0.502823	0.494616	0.493898	0.494787	0.489127	0.483218	0.48505	0.487903	0.48486	0.483797	0.489344	0.491118	0.486268	0.487286	0.495859	0.497902	0.48985	0.482911	0.482067	0.482436	0.481947	0.482688	0.48411	0.483761	0.48285	0.484921	0.488003	0.486043	0.481297	0.482846	0.489829	0.492654	0.48989	0.486346	0.482691	0.481533	0.486983	0.491581
0.502971	0.500047	0.496157	0.503465	0.510636	0.506034	0.498018	0.495411	0.492709	0.487544	0.489438	0.499201	0.502029	0.493321	0.48808	0.492944	0.495327	0.489796	0.485573	0.484024	0.479654	0.478201	0.4845	0.487997	0.484225	0.485477	0.493893	0.494965	0.485652	0.478096	0.476791	0.478396	0.484083	0.491654	0.491499	0.484181	0.482534	0.488789	0.491058	0.48547	0.480571	0.480575	0.482406	0.484384	0.48561	0.485733	0.488461	0.493471	0.492687	0.486142
0.505961	0.503179	0.508325	0.512427	0.509726	0.506768	0.505435	0.501504	0.497069	0.496863	0.500011	0.502063	0.4984	0.491259	0.492755	0.504443	0.506819	0.491883	0.479447	0.479756	0.479455	0.477062	0.483973	0.491582	0.487046	0.484089	0.494079	0.498918	0.487211	0.47717	0.481099	0.48729	0.487741	0.489087	0.493574	0.495238	0.493269	0.491872	0.490413	0.485754	0.480915	0.48143	0.485646	0.487253	0.485253	0.484411	0.487228	0.489848	0.48728	0.482143
0.510011	0.507832	0.505337	0.508165	0.509209	0.502876	0.498528	0.500507	0.498289	0.491848	0.494717	0.503973	0.50313	0.493886	0.490856	0.493743	0.492717	0.487744	0.483444	0.479667	0.477329	0.48032	0.487499	0.492045	0.491141	0.491471	0.499305	0.506484	0.499716	0.484453	0.478789	0.485066	0.491804	0.495149	0.495505	0.490494	0.485841	0.489026	0.492977	0.491912	0.49399	0.498146	0.493567	0.488225	0.494437	0.499364	0.491819	0.486535	0.491595	0.49501
0.495965	0.501256	0.502646	0.502885	0.50473	0.506768	0.506579	0.504519	0.501948	0.499356	0.498176	0.499416	0.500119	0.497721	0.494964	0.493044	0.488154	0.482377	0.483722	0.489324	0.487995	0.481318	0.479118	0.479121	0.476375	0.479482	0.491867	0.497385	0.487232	0.476194	0.476409	0.48191	0.485905	0.48757	0.484584	0.479828	0.483087	0.492546	0.495163	0.490658	0.489508	0.490912	0.489363	0.490111	0.495172	0.495372	0.490656	0.490542	0.49247	0.489934
0.501207	0.506171	0.503639	0.506288	0.50939	0.501403	0.492069	0.494276	0.499583	0.499506	0.501103	0.505769	0.505581	0.501428	0.496944	0.489669	0.48447	0.488645	0.493294	0.490216	0.48971	0.495389	0.494038	0.48577	0.484486	0.488996	0.491042	0.493939	0.496341	0.489314	0.480844	0.485549	0.495612	0.49598	0.489394	0.484302	0.483081	0.487341	0.492972	0.491834	0.48917	0.495039	0.502323	0.501017	0.497013	0.495647	0.492907	0.490199	0.490129	0.487217
0.498727	0.50078	0.50454	0.508314	0.50836	0.503305	0.496936	0.495739	0.499994	0.502779	0.504019	0.509718	0.512616	0.50154	0.488597	0.4907	0.496298	0.489649	0.483046	0.488976	0.49561	0.495383	0.495747	0.492689	0.479976	0.475724	0.492663	0.506813	0.49891	0.489432	0.496549	0.504612	0.500851	0.496381	0.495953	0.490935	0.484751	0.487176	0.492524	0.493285	0.495786	0.502046	0.503331	0.500919	0.502685	0.502989	0.495769	0.491299	0.496151	0.501008
0.504148	0.506667	0.502176	0.496901	0.495719	0.499767	0.503334	0.500167	0.49476	0.493801	0.494947	0.497398	0.504661	0.509521	0.502	0.490501	0.4884	0.490907	0.488548	0.485999	0.489767	0.495222	0.495945	0.491495	0.484657	0.481271	0.486458	0.4945	0.494152	0.48684	0.484395	0.489762	0.49603	0.499132	0.498031	0.4927	0.489029	0.491552	0.493859	0.491647	0.492233	0.498181	0.501703	0.501322	0.502369	0.504073	0.502978	0.499032	0.492557	0.487994
0.496954	0.496554	0.497084	0.501066	0.504828	0.504523	0.502963	0.502148	0.498652	0.493217	0.493489	0.499931	0.501549	0.494472	0.48963	0.492068	0.492482	0.488075	0.486966	0.488266	0.48574	0.485533	0.492025	0.493018	0.484468	0.483294	0.494987	0.500945	0.493128	0.487395	0.49248	0.498183	0.499559	0.501915	0.50137	0.491651	0.485402	0.496126	0.51	0.508652	0.501453	0.504386	0.511533	0.512234	0.509724	0.508288	0.505964	0.503256	0.502756	0.504907
0.495267	0.497128	0.500887	0.499754	0.492339	0.489661	0.497453	0.503753	0.500314	0.496797	0.500768	0.506071	0.506293	0.500908	0.493199	0.491795	0.499894	0.505206	0.498784	0.490113	0.488627	0.491423	0.49437	0.493987	0.486991	0.482142	0.490356	0.501049	0.498731	0.491624	0.49298	0.496617	0.495073	0.493628	0.493856	0.491393	0.489597	0.492298	0.494035	0.492864	0.495003	0.499852	0.500968	0.500852	0.504356	0.505688	0.500904	0.499056	0.504383	0.506534
0.493689	0.500702	0.498749	0.499233	0.504004	0.50167	0.49579	0.495805	0.495187	0.490394	0.492923	0.502117	0.501918	0.493524	0.49326	0.499499	0.498873	0.495117	0.496881	0.495336	0.485489	0.482978	0.492399	0.493875	0.482796	0.481283	0.494901	0.502004	0.494035	0.485392	0.48345	0.483319	0.485323	0.491247	0.49436	0.490802	0.48753	0.488821	0.489756	0.488547	0.48995	0.494221	0.497568	0.501155	0.505027	0.502184	0.493375	0.491791	0.500251	0.505283
0.507684	0.505141	0.502656	0.506858	0.510348	0.504442	0.497081	0.496586	0.496081	0.492796	0.496533	0.505581	0.505373	0.49716	0.495679	0.500082	0.498739	0.494835	0.49741	0.499125	0.490657	0.482161	0.484761	0.489236	0.486983	0.488619	0.499599	0.50533	0.498186	0.489227	0.485054	0.483387	0.487231	0.495761	0.496673	0.48837	0.486155	0.494537	0.49996	0.495341	0.488921	0.489202	0.495369	0.500856	0.502212	0.503783	0.508531	0.509602	0.502326	0.494753
0.506603	0.505871	0.498424	0.496722	0.499721	0.503716	0.508619	0.508871	0.502596	0.498281	0.496445	0.489256	0.483149	0.490023	0.501104	0.500512	0.492347	0.49028	0.495663	0.500285	0.49806	0.489746	0.482605	0.482532	0.487247	0.492083	0.495339	0.495852	0.494916	0.496166	0.496752	0.492093	0.489487	0.495619	0.49974	0.49358	0.48818	0.490361	0.492001	0.492825	0.498365	0.500238	0.493358	0.49165	0.499956	0.504198	0.501815	0.502749	0.504611	0.501887
0.499833	0.495848	0.49872	0.504011	0.50486	0.504689	0.508606	0.512629	0.511201	0.506273	0.502352	0.500694	0.500765	0.501321	0.501369	0.501466	0.500957	0.499024	0.499289	0.501586	0.496456	0.484637	0.482959	0.493426	0.497795	0.49434	0.498394	0.505566	0.500644	0.491531	0.492038	0.494601	0.491676	0.491817	0.497195	0.4998	0.501325	0.505436	0.503647	0.493787	0.489316	0.494219	0.497172	0.497005	0.502479	0.508087	0.502487	0.494362	0.498079	0.504497
0.504022	0.501426	0.50272	0.505562	0.502022	0.49687	0.497481	0.501255	0.50292	0.501332	0.498382	0.497466	0.499508	0.501631	0.502203	0.501364	0.498918	0.497326	0.498815	0.498882	0.494426	0.491174	0.491652	0.490655	0.489345	0.493593	0.498835	0.497607	0.49387	0.492812	0.491118	0.487968	0.488179	0.490837	0.491156	0.490693	0.492215	0.491554	0.48631	0.484316	0.491657	0.500131	0.499821	0.495723	0.497101	0.501273	0.502558	0.50275	0.502519	0.499844
0.505474	0.50332	0.497822	0.503018	0.510598	0.510172	0.508599	0.511214	0.508478	0.497128	0.492333	0.501254	0.507757	0.502339	0.498658	0.502977	0.502442	0.495181	0.493921	0.498769	0.500897	0.501546	0.502583	0.499917	0.497252	0.500855	0.504553	0.50247	0.500618	0.500748	0.495533	0.487046	0.486662	0.494713	0.499669	0.497428	0.495803	0.498114	0.497423	0.493261	0.496241	0.506042	0.507269	0.497657	0.493258	0.498346	0.5002	0.496169	0.496384	0.501631
0.500219	0.512253	0.512825	0.509883	0.510652	0.509141	0.503832	0.50085	0.500317	0.498686	0.496897	0.496868	0.498444	0.499697	0.49718	0.492219	0.490689	0.490455	0.485828	0.48403	0.492309	0.499328	0.495814	0.492009	0.494638	0.496883	0.498599	0.503012	0.501403	0.490977	0.486568	0.494123	0.501143	0.500764	0.497266	0.492984	0.489788	0.490146	0.490781	0.491098	0.497524	0.506432	0.505702	0.498602	0.497396	0.49913	0.495894	0.493077	0.49578	0.49857
0.499751	0.502373	0.503055	0.50753	0.514025	0.518496	0.517845	0.511514	0.504764	0.503449	0.505779	0.506415	0.505163	0.504584	0.503219	0.498703	0.494672	0.496191	0.500547	0.502346	0.503315	0.504976	0.500911	0.490816	0.487553	0.49595	0.503512	0.502109	0.497258	0.492698	0.487444	0.485053	0.488068	0.491059	0.490275	0.489205	0.489717	0.48971	0.49041	0.49435	0.497579	0.49543	0.492674	0.495256	0.498096	0.495452	0.492802	0.494156	0.49402	0.492421
0.495257	0.496687	0.501014	0.502425	0.501847	0.502934	0.506031	0.509969	0.512501	0.510722	0.507343	0.508697	0.511676	0.506066	0.49384	0.489063	0.494589	0.497473	0.492518	0.490921	0.498181	0.502523	0.495339	0.486079	0.486156	0.492662	0.496921	0.496362	0.492317	0.487492	0.487231	0.492893	0.496564	0.491992	0.484973	0.483919	0.487296	0.488409	0.486603	0.487187	0.492836	0.499397	0.501746	0.500883	0.500305	0.498473	0.49267	0.486906	0.487276	0.492374
0.492844	0.499538	0.504353	0.5004	0.499378	0.507796	0.511354	0.50598	0.505154	0.50719	0.502368	0.500923	0.508916	0.509265	0.498645	0.496031	0.503233	0.505715	0.502385	0.498396	0.493948	0.493547	0.496847	0.493396	0.487759	0.494679	0.504481	0.499714	0.491723	0.495696	0.499891	0.493965	0.489602	0.493613	0.496916	0.495551	0.494677	0.495201	0.493943	0.491389	0.49078	0.493223	0.497481	0.503041	0.509054	0.511234	0.506992	0.501052	0.49814	0.497078
0.498215	0.503458	0.50807	0.510446	0.506022	0.496651	0.495175	0.503019	0.503901	0.494823	0.492873	0.50072	0.501174	0.491999	0.489937	0.497856	0.501151	0.49679	0.496065	0.499586	0.497535	0.492233	0.492563	0.492631	0.485672	0.485099	0.499345	0.508438	0.498107	0.486049	0.486636	0.488389	0.48557	0.488512	0.494324	0.490792	0.485212	0.489812	0.494298	0.486986	0.480003	0.48606	0.495267	0.495185	0.491361	0.493911	0.500355	0.502043	0.498339	0.495282
0.499945	0.506885	0.506695	0.505058	0.502718	0.495975	0.493541	0.503055	0.511352	0.509066	0.509172	0.515124	0.510318	0.496029	0.492591	0.499361	0.49999	0.495943	0.496145	0.496554	0.494463	0.494376	0.493153	0.487062	0.484414	0.490814	0.499265	0.502868	0.500394	0.494052	0.490515	0.49201	0.491452	0.488913	0.493789	0.503157	0.50455	0.499166	0.497322	0.499693	0.500004	0.495957	0.491851	0.494605	0.502951	0.507238	0.507225	0.511228	0.514802	0.508027
0.504277	0.509386	0.516616	0.514029	0.506411	0.506703	0.510326	0.506419	0.498303	0.494135	0.495821	0.502133	0.507543	0.505349	0.499284	0.497865	0.500008	0.500367	0.498453	0.495085	0.492749	0.495686	0.499605	0.496128	0.490227	0.49157	0.495567	0.495455	0.49654	0.500478	0.49846	0.490272	0.486109	0.488094	0.490705	0.493731	0.499075	0.503131	0.502482	0.499599	0.497878	0.497456	0.498081	0.499906	0.50109	0.501444	0.505385	0.512809	0.514918	0.507898
0.495046	0.508774	0.509767	0.496431	0.495293	0.509067	0.512113	0.501075	0.49334	0.49094	0.490422	0.497493	0.507447	0.507459	0.500263	0.495173	0.492283	0.491751	0.493664	0.491351	0.486894	0.491977	0.501726	0.500456	0.491817	0.490327	0.496529	0.503487	0.507566	0.505088	0.49777	0.494219	0.495087	0.494504	0.495071	0.500048	0.502474	0.499376	0.498124	0.499791	0.497332	0.491988	0.492686	0.500649	0.507386	0.506719	0.502352	0.502291	0.507409	0.509794
0.500555	0.502946	0.504983	0.507892	0.508729	0.508911	0.510725	0.510006	0.504408	0.498454	0.494126	0.490685	0.491664	0.49688	0.498225	0.49523	0.496345	0.500053	0.499083	0.498544	0.503682	0.505175	0.499493	0.498229	0.502684	0.502021	0.499427	0.504634	0.509551	0.503648	0.495508	0.495678	0.500122	0.502268	0.50165	0.500107	0.50032	0.501486	0.499173	0.497036	0.50142	0.503689	0.496853	0.496872	0.512137	0.520305	0.509597	0.501516	0.506834	0.507931
0.502893	0.507697	0.500217	0.492441	0.494633	0.498896	0.49933	0.498021	0.495224	0.494431	0.500076	0.503291	0.495912	0.490244	0.495363	0.497327	0.490533	0.491395	0.500554	0.499013	0.489948	0.492583	0.500954	0.497327	0.487486	0.485925	0.492352	0.501135	0.506993	0.502625	0.491883	0.489204	0.495198	0.496099	0.488523	0.483124	0.487195	0.496067	0.499404	0.495059	0.492857	0.497214	0.499387	0.497237	0.500068	0.506065	0.503492	0.49611	0.497568	0.504997
0.502996	0.505639	0.500749	0.496372	0.4963	0.497055	0.498091	0.499471	0.499315	0.500053	0.50324	0.502344	0.496298	0.496205	0.503809	0.504994	0.496636	0.493762	0.501714	0.508016	0.505974	0.502449	0.501992	0.501592	0.499146	0.496687	0.497728	0.503167	0.507954	0.506721	0.502514	0.501986	0.50482	0.505218	0.500297	0.494199	0.494675	0.501552	0.504364	0.501022	0.502692	0.508963	0.506694	0.501112	0.50881	0.521033	0.518756	0.510821	0.513352	0.516994
0.490383	0.497709	0.507319	0.503631	0.495445	0.498226	0.506667	0.510136	0.509084	0.505526	0.501428	0.501625	0.502821	0.497505	0.491812	0.494527	0.497836	0.493995	0.492247	0.499699	0.507954	0.508996	0.504075	0.497334	0.495267	0.502968	0.512994	0.512659	0.503762	0.498721	0.500326	0.500998	0.497926	0.495898	0.497387	0.499437	0.50054	0.502764	0.505537	0.505958	0.505964	0.508334	0.509149	0.5068	0.507691	0.511504	0.510009	0.506304	0.508998	0.511279
0.506324	0.502607	0.498047	0.496138	0.500113	0.505101	0.504724	0.504331	0.508809	0.509917	0.50349	0.498091	0.49631	0.492819	0.491382	0.498175	0.505711	0.505129	0.501071	0.498652	0.494082	0.48846	0.489249	0.493798	0.493893	0.492486	0.494452	0.494558	0.492213	0.495985	0.503135	0.501633	0.493497	0.489825	0.490797	0.491325	0.492291	0.494165	0.495146	0.497734	0.50338	0.506612	0.50478	0.503692	0.507299	0.511806	0.512605	0.509628	0.505935	0.504815
0.49906	0.503593	0.498387	0.490042	0.489638	0.490416	0.492737	0.50504	0.514784	0.510245	0.50762	0.513588	0.509076	0.495047	0.493926	0.502778	0.503534	0.501229	0.505753	0.508144	0.503589	0.500691	0.498454	0.490147	0.484936	0.493697	0.505596	0.505181	0.498222	0.498177	0.50212	0.501077	0.498348	0.497885	0.493843	0.487986	0.491684	0.500612	0.499774	0.493943	0.496873	0.501235	0.494882	0.487244	0.490491	0.497858	0.498978	0.495664	0.494817	0.498789
0.511059	0.512338	0.505115	0.498322	0.493954	0.494361	0.502139	0.50963	0.510422	0.5093	0.5064	0.496162	0.486471	0.489101	0.496611	0.496444	0.494449	0.500833	0.508824	0.506898	0.49873	0.495037	0.495605	0.493761	0.491303	0.494596	0.500895	0.501582	0.49585	0.491489	0.493524	0.498161	0.498971	0.49528	0.491034	0.48927	0.491319	0.495199	0.494958	0.490801	0.491658	0.497395	0.496992	0.492122	0.495289	0.503551	0.50494	0.502639	0.504758	0.506328
0.500631	0.496297	0.495648	0.497914	0.496554	0.494123	0.496825	0.501372	0.503708	0.50519	0.502921	0.494849	0.489589	0.491925	0.494601	0.494597	0.495362	0.49623	0.498532	0.504587	0.504458	0.492123	0.483617	0.488753	0.493381	0.492125	0.497295	0.506792	0.50755	0.502791	0.499297	0.492064	0.48415	0.486192	0.490802	0.487242	0.488631	0.504443	0.513572	0.501761	0.489621	0.493809	0.50063	0.49834	0.495912	0.499526	0.504163	0.5076	0.508529	0.502823
0.496997	0.498497	0.498551	0.497902	0.495817	0.491558	0.490573	0.493686	0.493743	0.494086	0.502329	0.507308	0.499857	0.496473	0.504862	0.505394	0.493957	0.490932	0.49809	0.500193	0.49853	0.499288	0.495675	0.488116	0.488319	0.495398	0.498392	0.496431	0.496431	0.500898	0.504492	0.499002	0.487546	0.485444	0.495464	0.50321	0.504684	0.507573	0.508112	0.500725	0.495832	0.500141	0.503699	0.501945	0.50217	0.505755	0.508039	0.508886	0.510406	0.513646
0.500494	0.49999	0.494333	0.49473	0.498597	0.499999	0.501167	0.501569	0.498489	0.497791	0.502996	0.506734	0.507267	0.51027	0.51042	0.500375	0.490344	0.489998	0.490096	0.485613	0.488425	0.500033	0.50419	0.496491	0.490923	0.494331	0.499566	0.501592	0.501261	0.497721	0.491221	0.48884	0.495759	0.50382	0.5011	0.491799	0.490795	0.497866	0.498535	0.492163	0.492606	0.499635	0.500004	0.49569	0.499154	0.506317	0.505131	0.500018	0.50109	0.505008
0.49895	0.501276	0.49934	0.501413	0.510561	0.513003	0.504593	0.497728	0.4966	0.497204	0.501174	0.50643	0.504916	0.498175	0.493477	0.4914	0.490997	0.491331	0.488561	0.486912	0.495515	0.507005	0.50648	0.496845	0.489095	0.48537	0.487327	0.495315	0.499157	0.494928	0.494433	0.500411	0.500494	0.493093	0.488591	0.488678	0.489968	0.494694	0.500864	0.500409	0.494898	0.493443	0.495439	0.494329	0.492404	0.494467	0.496247	0.494386	0.495353	0.501132
0.494667	0.502901	0.509334	0.510845	0.504799	0.495857	0.496579	0.503676	0.501033	0.494022	0.499173	0.50709	0.502329	0.496166	0.499531	0.50059	0.49402	0.490657	0.492473	0.494175	0.497784	0.502507	0.501925	0.498378	0.498068	0.498547	0.496214	0.493067	0.491171	0.491583	0.494894	0.498752	0.500464	0.498322	0.492108	0.490435	0.501839	0.512195	0.502113	0.484942	0.485879	0.497593	0.500409	0.499679	0.505226	0.508205	0.503911	0.502365	0.505364	0.503999
0.497408	0.496452	0.495107	0.499411	0.506406	0.503939	0.492854	0.486997	0.489654	0.493089	0.496317	0.501752	0.505044	0.504237	0.503685	0.502487	0.497946	0.496066	0.498952	0.496433	0.487395	0.486417	0.496124	0.500498	0.493647	0.486836	0.484462	0.48072	0.478192	0.484416	0.495119	0.501537	0.504929	0.508043	0.506146	0.498781	0.494749	0.496949	0.497211	0.491317	0.486559	0.490247	0.498529	0.501427	0.497281	0.495749	0.502239	0.508332	0.506681	0.503665
0.487908	0.4974	0.504594	0.505439	0.503017	0.499131	0.498553	0.503119	0.502518	0.495249	0.496659	0.505339	0.502745	0.493552	0.495425	0.500476	0.494614	0.486623	0.485788	0.487038	0.489169	0.494855	0.499417	0.49912	0.496446	0.494467	0.495663	0.497369	0.493066	0.488887	0.496566	0.506899	0.504449	0.497486	0.497203	0.493941	0.483569	0.480883	0.489297	0.494651	0.493136	0.493416	0.496326	0.496383	0.495443	0.498565	0.502749	0.501927	0.499161	0.50165
0.499479	0.506115	0.506681	0.500262	0.494185	0.495544	0.505782	0.514246	0.508524	0.497173	0.497619	0.503322	0.498623	0.493687	0.502208	0.508473	0.499209	0.492701	0.499764	0.501293	0.491262	0.490121	0.500106	0.500692	0.4919	0.49112	0.494544	0.488084	0.480664	0.487002	0.498031	0.499528	0.497044	0.499762	0.502334	0.498149	0.491153	0.485871	0.481629	0.480024	0.484659	0.492824	0.497989	0.498762	0.497771	0.496439	0.496661	0.50097	0.506937	0.508797
0.493176	0.497678	0.497075	0.495871	0.500716	0.504826	0.506355	0.510054	0.508145	0.496801	0.49271	0.500711	0.502947	0.498283	0.501934	0.507497	0.502333	0.499103	0.507056	0.50908	0.49814	0.492227	0.497842	0.501162	0.497916	0.496985	0.49936	0.499118	0.497858	0.500501	0.503963	0.50306	0.500928	0.502003	0.502256	0.498344	0.496458	0.499488	0.498703	0.491039	0.488397	0.497181	0.505978	0.504549	0.498648	0.497909	0.502461	0.506338	0.505911	0.503296
0.495445	0.499009	0.499529	0.494781	0.49053	0.492355	0.49741	0.500557	0.500678	0.499907	0.499373	0.496686	0.493114	0.49658	0.50565	0.506616	0.498918	0.497315	0.502227	0.500966	0.495215	0.493858	0.49281	0.489261	0.492329	0.501551	0.50287	0.494455	0.489549	0.492881	0.496419	0.495312	0.492612	0.492238	0.495481	0.500503	0.502692	0.499706	0.495839	0.496725	0.501006	0.502842	0.501378	0.500601	0.501037	0.500546	0.501577	0.506746	0.510561	0.507548
0.492049	0.488138	0.491801	0.495714	0.493268	0.493372	0.501747	0.50703	0.501514	0.49539	0.498478	0.505033	0.505691	0.501818	0.499319	0.497407	0.494892	0.49908	0.512285	0.519903	0.511839	0.500571	0.497541	0.494991	0.489721	0.493157	0.504012	0.506886	0.502119	0.500726	0.499175	0.49264	0.491131	0.496838	0.496735	0.49038	0.489927	0.49511	0.499584	0.504545	0.506059	0.498148	0.492254	0.499375	0.507084	0.505181	0.504013	0.506896	0.504194	0.500002
0.486783	0.482233	0.488398	0.494376	0.491539	0.489599	0.497759	0.50473	0.500218	0.495855	0.499751	0.498399	0.487322	0.484633	0.496055	0.504304	0.502965	0.50467	0.512636	0.514506	0.505907	0.498095	0.498	0.497536	0.492666	0.494301	0.504574	0.508252	0.502811	0.501507	0.501711	0.493914	0.490086	0.498589	0.501727	0.493202	0.491854	0.500267	0.501877	0.497536	0.498136	0.499369	0.496309	0.49595	0.50151	0.509104	0.5154	0.514866	0.506604	0.502011
0.496854	0.498128	0.492212	0.491988	0.498538	0.503465	0.506912	0.510202	0.507702	0.499994	0.494759	0.49245	0.492165	0.499462	0.509541	0.508437	0.502224	0.50858	0.519906	0.516696	0.504256	0.497479	0.494082	0.490981	0.494588	0.501389	0.501549	0.499414	0.502562	0.505595	0.503587	0.501417	0.50205	0.503065	0.502352	0.498342	0.493168	0.493383	0.498618	0.501194	0.500673	0.501949	0.50278	0.499751	0.497386	0.500321	0.506134	0.509496	0.508166	0.505832
0.497701	0.506936	0.505992	0.501927	0.504316	0.507404	0.506477	0.505174	0.501685	0.495176	0.494122	0.497107	0.492394	0.485706	0.491157	0.499935	0.497701	0.494077	0.500194	0.505643	0.501923	0.496561	0.493737	0.49188	0.49635	0.507097	0.509576	0.499762	0.49383	0.498268	0.501109	0.499679	0.50233	0.504413	0.498206	0.494791	0.502485	0.506677	0.499761	0.497552	0.505109	0.506884	0.50099	0.500799	0.505673	0.508137	0.512718	0.519151	0.51592	0.506023
0.496682	0.494588	0.489958	0.492691	0.49722	0.497339	0.501608	0.509835	0.508799	0.501293	0.499767	0.500155	0.496807	0.497479	0.502669	0.504477	0.506557	0.512656	0.513876	0.508127	0.503169	0.498708	0.494423	0.498052	0.506269	0.50688	0.502814	0.502875	0.502657	0.498802	0.498288	0.502016	0.503847	0.503601	0.502758	0.499481	0.496467	0.498311	0.501835	0.502022	0.500942	0.502482	0.505506	0.506508	0.505425	0.50619	0.509821	0.511062	0.50765	0.505498
0.502766	0.515621	0.513838	0.499691	0.491295	0.497477	0.509598	0.513472	0.505878	0.497309	0.495279	0.495274	0.494849	0.499061	0.505303	0.504263	0.499243	0.502146	0.510726	0.51015	0.496032	0.481877	0.482465	0.494763	0.501188	0.495778	0.493677	0.503004	0.508926	0.501723	0.493621	0.493584	0.49442	0.49194	0.490634	0.492374	0.496732	0.501995	0.501821	0.496002	0.494874	0.499598	0.499202	0.494554	0.497755	0.507297	0.510761	0.506687	0.502808	0.501915
0.495517	0.494988	0.499061	0.500279	0.494463	0.491216	0.499926	0.508572	0.50217	0.492231	0.495817	0.504497	0.504636	0.501608	0.502139	0.502251	0.501369	0.50205	0.500148	0.493941	0.490313	0.492255	0.494552	0.493872	0.492598	0.494607	0.501036	0.507367	0.507334	0.502221	0.500053	0.50394	0.508728	0.50997	0.508023	0.503687	0.498803	0.498014	0.500623	0.499396	0.495544	0.498488	0.505928	0.507157	0.504493	0.505465	0.504532	0.49763	0.495734	0.503712
0.503113	0.509672	0.502705	0.492649	0.493182	0.501057	0.504227	0.499774	0.494946	0.495477	0.497538	0.493803	0.48807	0.49208	0.502109	0.500282	0.488245	0.488315	0.501994	0.5066	0.497988	0.492754	0.49212	0.487456	0.48664	0.496574	0.503725	0.499222	0.49383	0.494884	0.497736	0.500308	0.502379	0.499618	0.493326	0.491481	0.493816	0.492926	0.490368	0.493291	0.498093	0.496925	0.494959	0.500145	0.504873	0.49973	0.491793	0.490391	0.493253	0.497615
0.487037	0.499276	0.505522	0.499918	0.495795	0.498022	0.502459	0.508202	0.509858	0.502699	0.498486	0.50644	0.512262	0.504274	0.494887	0.495404	0.499622	0.502106	0.50457	0.505484	0.503776	0.503247	0.50409	0.503514	0.502953	0.502846	0.50038	0.497699	0.498625	0.500188	0.499296	0.498295	0.498682	0.500456	0.503679	0.503596	0.496835	0.491761	0.495876	0.502544	0.504653	0.504287	0.502187	0.498517	0.50017	0.507256	0.507292	0.498854	0.497661	0.507802
0.493655	0.50105	0.501212	0.497829	0.495165	0.494143	0.497723	0.503571	0.505167	0.504421	0.504257	0.499933	0.493757	0.494989	0.49905	0.496033	0.492959	0.498631	0.5036	0.498952	0.492395	0.489762	0.485598	0.481612	0.487792	0.498884	0.498389	0.489761	0.491054	0.498591	0.494516	0.484719	0.486465	0.492314	0.488126	0.48317	0.487455	0.490957	0.488183	0.488607	0.494195	0.497464	0.497368	0.496263	0.494065	0.493537	0.496414	0.498375	0.499066	0.503744
0.50009	0.506521	0.504287	0.502128	0.496884	0.491219	0.494682	0.498488	0.491758	0.489338	0.50273	0.512237	0.50351	0.49505	0.500467	0.503423	0.494328	0.491633	0.503544	0.507298	0.490486	0.476106	0.481849	0.491468	0.490138	0.488489	0.492026	0.490075	0.485705	0.491038	0.496257	0.48831	0.480817	0.486123	0.491196	0.488265	0.487523	0.489554	0.487253	0.486668	0.491658	0.491446	0.484599	0.484313	0.492866	0.50001	0.501912	0.501637	0.501972	0.505431
0.500387	0.502401	0.504348	0.500415	0.491291	0.488481	0.498063	0.507965	0.505533	0.498588	0.499835	0.503019	0.498318	0.494747	0.501009	0.505285	0.50008	0.499796	0.509618	0.510992	0.498199	0.489868	0.491431	0.489485	0.485614	0.491018	0.497135	0.493106	0.490489	0.496889	0.498102	0.4901	0.489333	0.498705	0.502258	0.495787	0.490566	0.492195	0.497133	0.501283	0.502163	0.499759	0.496396	0.494333	0.496406	0.503323	0.508968	0.50942	0.511223	0.517023
0.496678	0.495974	0.49465	0.498004	0.498939	0.496297	0.498648	0.502445	0.499023	0.496015	0.499762	0.499393	0.493627	0.49747	0.509041	0.510967	0.503078	0.497318	0.49572	0.496508	0.499183	0.498902	0.496466	0.500014	0.50604	0.504518	0.500021	0.500443	0.500417	0.49599	0.493427	0.495082	0.496645	0.495994	0.493925	0.493502	0.497351	0.500558	0.497183	0.491489	0.489773	0.491501	0.494865	0.496759	0.493346	0.49122	0.498874	0.507766	0.508447	0.509073
0.491458	0.492009	0.494858	0.499786	0.501005	0.496143	0.495014	0.500468	0.502337	0.499856	0.500312	0.50001	0.496945	0.502372	0.514591	0.514239	0.501995	0.49982	0.508623	0.508776	0.499967	0.498696	0.504601	0.504482	0.49866	0.496944	0.499934	0.501744	0.501051	0.500109	0.500977	0.50477	0.508152	0.504971	0.496858	0.49265	0.493501	0.492218	0.488442	0.488368	0.491986	0.495472	0.498406	0.498995	0.495976	0.49649	0.50378	0.506449	0.499337	0.495025
0.49231	0.498755	0.50126	0.499916	0.49878	0.499981	0.505729	0.509776	0.501891	0.48982	0.489331	0.495222	0.494414	0.493252	0.50163	0.510725	0.509044	0.500365	0.493367	0.49033	0.491257	0.496258	0.500894	0.499266	0.494685	0.496222	0.501712	0.500027	0.491703	0.486708	0.485821	0.48652	0.493244	0.501656	0.497995	0.487094	0.487501	0.497195	0.500583	0.498481	0.499126	0.500407	0.5011	0.503908	0.504146	0.500259	0.501983	0.509367	0.509136	0.500914
0.495114	0.498314	0.507507	0.50913	0.501	0.497421	0.502893	0.503849	0.493845	0.484411	0.48468	0.489361	0.492021	0.49424	0.497282	0.498307	0.497386	0.497226	0.497325	0.496412	0.495278	0.493806	0.492583	0.494488	0.498388	0.499646	0.498424	0.497189	0.495294	0.493647	0.494246	0.494935	0.495438	0.498781	0.500993	0.49719	0.494461	0.49935	0.50576	0.507936	0.50599	0.499605	0.494819	0.500072	0.506854	0.504003	0.502614	0.511881	0.517695	0.514282
0.492512	0.491888	0.494661	0.498765	0.503801	0.505177	0.503871	0.504837	0.502779	0.493515	0.487928	0.491396	0.493136	0.491062	0.495029	0.50222	0.503476	0.503662	0.506452	0.502594	0.493688	0.494439	0.501976	0.49988	0.490935	0.490324	0.496386	0.497379	0.493067	0.489867	0.489088	0.489763	0.492136	0.496582	0.502874	0.506724	0.50196	0.492792	0.49138	0.497512	0.499059	0.494815	0.494639	0.498579	0.499156	0.49917	0.504775	0.509576	0.506888	0.505337
0.494847	0.502806	0.511166	0.506367	0.499176	0.500126	0.506066	0.508642	0.502014	0.491998	0.491235	0.497803	0.499776	0.498516	0.500407	0.500168	0.495786	0.495858	0.499239	0.496143	0.490817	0.494758	0.502922	0.500924	0.490386	0.488319	0.50118	0.513375	0.508628	0.492616	0.48355	0.487915	0.495914	0.497103	0.493723	0.495041	0.499981	0.498336	0.491522	0.491311	0.49674	0.497363	0.494911	0.49694	0.50035	0.500382	0.499737	0.499415	0.498391	0.500813
0.50239	0.497545	0.49424	0.497213	0.497071	0.496991	0.505846	0.512062	0.503077	0.492149	0.494545	0.501666	0.500874	0.495795	0.493223	0.492602	0.495256	0.503613	0.509738	0.50405	0.493191	0.490923	0.496879	0.500282	0.497313	0.493742	0.496601	0.505689	0.510533	0.503246	0.49259	0.491162	0.496433	0.500532	0.503925	0.505055	0.497386	0.487703	0.492362	0.507914	0.51273	0.50272	0.496535	0.501897	0.507287	0.508546	0.511771	0.512538	0.504793	0.500237
Classification performance for SNR = -11 dB, lines are training time, columns are testing time
0.493765	0.503	0.50347	0.49672	0.498031	0.50562	0.506345	0.502762	0.503792	0.504273	0.499179	0.497846	0.504542	0.508234	0.504591	0.502756	0.504962	0.505274	0.504867	0.505362	0.500898	0.494243	0.497102	0.505166	0.503009	0.493845	0.492704	0.4984	0.500534	0.500274	0.502662	0.50391	0.500061	0.495116	0.493885	0.495561	0.496461	0.494508	0.490523	0.487169	0.487386	0.491945	0.496519	0.495065	0.489564	0.48917	0.494599	0.494863	0.487149	0.48463
0.499888	0.503699	0.500555	0.494818	0.495372	0.502828	0.508338	0.506633	0.504498	0.506893	0.504885	0.493646	0.486722	0.493117	0.500688	0.499519	0.497775	0.502073	0.505889	0.504303	0.501609	0.501929	0.503111	0.501168	0.497489	0.497057	0.497685	0.491984	0.483161	0.482157	0.48924	0.49687	0.50322	0.507044	0.504339	0.499012	0.498134	0.498644	0.496673	0.497306	0.502029	0.504796	0.504311	0.502575	0.498706	0.495993	0.498811	0.500825	0.496649	0.494952
0.500246	0.501658	0.50093	0.496272	0.495832	0.49865	0.496872	0.497124	0.507537	0.513834	0.502567	0.489544	0.49318	0.504031	0.506355	0.502876	0.502003	0.505135	0.510376	0.511639	0.504254	0.497928	0.502788	0.50891	0.505439	0.500255	0.499039	0.49591	0.495217	0.505255	0.514829	0.51218	0.508033	0.511696	0.513686	0.508991	0.506057	0.507484	0.507723	0.506025	0.505609	0.507471	0.510366	0.511447	0.510035	0.510816	0.515438	0.516895	0.511394	0.505939
0.501356	0.498252	0.493525	0.496411	0.50426	0.507435	0.505607	0.504543	0.506094	0.508503	0.507992	0.502042	0.496551	0.4994	0.50518	0.502045	0.492891	0.491911	0.50163	0.510313	0.510742	0.506699	0.502439	0.49903	0.498657	0.500941	0.50031	0.496382	0.49661	0.502016	0.505834	0.508293	0.513295	0.515356	0.510329	0.506627	0.508825	0.50938	0.506128	0.505015	0.505165	0.502333	0.499304	0.499684	0.503164	0.507617	0.506343	0.496045	0.488948	0.494909
0.501624	0.495065	0.492764	0.500277	0.505888	0.501799	0.499337	0.505346	0.510405	0.510524	0.510507	0.507773	0.500867	0.500008	0.50749	0.509913	0.502962	0.498506	0.501619	0.503523	0.498893	0.49384	0.495787	0.503666	0.510197	0.511425	0.509831	0.507901	0.505578	0.504755	0.507079	0.507824	0.502724	0.497299	0.497488	0.499006	0.497521	0.496499	0.49686	0.495564	0.495094	0.497108	0.496561	0.49542	0.501463	0.508239	0.504334	0.497643	0.50067	0.506116
0.489898	0.492818	0.501609	0.50362	0.49991	0.49934	0.500138	0.497752	0.494401	0.492306	0.493296	0.500245	0.508102	0.507696	0.501118	0.496935	0.496602	0.498424	0.502213	0.504025	0.500792	0.499001	0.505797	0.51648	0.521177	0.518993	0.516473	0.514512	0.508222	0.500387	0.499424	0.502993	0.50315	0.504396	0.513401	0.519934	0.512438	0.499741	0.49633	0.500496	0.502261	0.499767	0.498004	0.499396	0.500521	0.497264	0.492732	0.494065	0.499785	0.502033
0.499691	0.499059	0.502015	0.502105	0.502778	0.503968	0.501782	0.500028	0.500696	0.498085	0.494927	0.499085	0.504747	0.504781	0.505821	0.508801	0.504279	0.497489	0.500716	0.505736	0.500836	0.496106	0.502008	0.510046	0.51242	0.512445	0.510985	0.506643	0.504153	0.506221	0.507431	0.504838	0.503139	0.505807	0.510427	0.513155	0.511576	0.505785	0.500384	0.499365	0.499105	0.497457	0.502422	0.514064	0.515111	0.501772	0.495301	0.503108	0.508202	0.50674
0.509026	0.505971	0.504015	0.501541	0.495691	0.492498	0.496573	0.50056	0.498473	0.495986	0.497181	0.498612	0.500899	0.506233	0.507987	0.501629	0.49409	0.49001	0.487514	0.489524	0.497532	0.503279	0.50378	0.505203	0.505469	0.499892	0.497508	0.503185	0.502544	0.489954	0.483348	0.491683	0.499559	0.497225	0.494998	0.499616	0.502229	0.495854	0.487264	0.487009	0.495327	0.501327	0.497403	0.490945	0.492479	0.497319	0.495237	0.491259	0.495927	0.503547
0.508673	0.503782	0.505691	0.50645	0.498487	0.492128	0.495487	0.500681	0.502549	0.502057	0.495682	0.486698	0.486825	0.494629	0.50003	0.503504	0.505672	0.500737	0.493814	0.495049	0.499888	0.501492	0.503633	0.505678	0.502178	0.498715	0.501539	0.503369	0.498938	0.495192	0.496724	0.500481	0.504092	0.506022	0.505318	0.50462	0.502914	0.494495	0.485148	0.488325	0.498748	0.499478	0.493843	0.495519	0.499143	0.496148	0.496168	0.503131	0.503063	0.493793
0.502221	0.496573	0.495895	0.493615	0.488024	0.491278	0.501432	0.499814	0.487544	0.485145	0.495448	0.503982	0.505243	0.502197	0.498578	0.501257	0.509611	0.511494	0.505666	0.504676	0.508898	0.50797	0.504355	0.507135	0.513331	0.515057	0.511976	0.508056	0.506856	0.509117	0.509764	0.505009	0.501543	0.506483	0.51308	0.511215	0.505448	0.506398	0.511481	0.51102	0.505663	0.502015	0.500425	0.500159	0.504764	0.512827	0.516382	0.513035	0.507772	0.503875
0.503068	0.511629	0.511731	0.508248	0.506621	0.502887	0.49721	0.496057	0.497473	0.496619	0.499174	0.507693	0.511478	0.508202	0.509531	0.513411	0.505493	0.492368	0.492965	0.501414	0.499749	0.493385	0.496201	0.501965	0.500322	0.496801	0.498761	0.503165	0.504575	0.501708	0.498657	0.501186	0.505691	0.503314	0.498168	0.499141	0.499609	0.494155	0.49621	0.509382	0.51364	0.503498	0.497915	0.501661	0.502615	0.501501	0.503164	0.501185	0.498488	0.505516
0.495608	0.491301	0.501597	0.509184	0.499885	0.487874	0.487989	0.494123	0.495639	0.49569	0.502497	0.510729	0.508054	0.498626	0.496657	0.499537	0.496471	0.493344	0.498363	0.503008	0.501998	0.50299	0.503996	0.49639	0.488254	0.490648	0.496527	0.498523	0.50173	0.506602	0.506948	0.503473	0.499583	0.496482	0.4978	0.502088	0.501502	0.499467	0.505262	0.511883	0.509823	0.507379	0.510311	0.509138	0.502715	0.501182	0.503748	0.503931	0.505002	0.507837
0.498175	0.495654	0.491643	0.492792	0.497362	0.494576	0.486232	0.487289	0.498055	0.502969	0.499449	0.499126	0.503663	0.505761	0.505133	0.503732	0.499608	0.496053	0.499157	0.505204	0.507067	0.506131	0.505728	0.504169	0.500899	0.499229	0.501067	0.504263	0.505473	0.505584	0.508698	0.512242	0.50795	0.497131	0.490781	0.492819	0.49722	0.498825	0.497809	0.498781	0.504911	0.508924	0.502416	0.494084	0.496707	0.502622	0.499032	0.493801	0.498825	0.506472
0.499485	0.494955	0.494423	0.497285	0.49769	0.495508	0.493616	0.494528	0.498251	0.500377	0.499663	0.502176	0.509104	0.511561	0.504894	0.496951	0.497338	0.504982	0.510004	0.507758	0.504515	0.503731	0.499274	0.491025	0.488658	0.492605	0.493801	0.494055	0.50233	0.51477	0.519821	0.515151	0.50615	0.498586	0.496715	0.498422	0.497521	0.496109	0.50067	0.506842	0.506543	0.502585	0.499538	0.495712	0.494827	0.502428	0.508302	0.500912	0.492383	0.498039
0.491734	0.497988	0.499866	0.50457	0.508683	0.502681	0.490767	0.486367	0.490507	0.493258	0.492404	0.493256	0.49634	0.49934	0.502548	0.504903	0.505646	0.508728	0.513808	0.512964	0.506152	0.503089	0.505226	0.505604	0.503564	0.5019	0.500052	0.50084	0.507751	0.51443	0.514171	0.511469	0.511008	0.51052	0.510022	0.511209	0.510927	0.508044	0.506451	0.506069	0.504318	0.50407	0.508158	0.512693	0.512977	0.509377	0.505088	0.502207	0.501092	0.502498
0.504477	0.501523	0.492963	0.491952	0.501367	0.505324	0.494086	0.484714	0.491601	0.501152	0.501665	0.501603	0.502002	0.49534	0.491871	0.502713	0.513386	0.509958	0.50356	0.506235	0.512128	0.512192	0.505923	0.499361	0.499958	0.506797	0.509761	0.50546	0.501981	0.503519	0.505111	0.503451	0.500463	0.49863	0.500304	0.50639	0.512644	0.513697	0.510513	0.508101	0.508341	0.50966	0.510831	0.511731	0.511587	0.508746	0.504001	0.501953	0.504241	0.505492
0.494406	0.481784	0.48578	0.502025	0.510596	0.508698	0.505828	0.505054	0.504983	0.505366	0.503976	0.499447	0.496272	0.497338	0.497339	0.493344	0.49332	0.50235	0.51002	0.505454	0.494739	0.489936	0.492696	0.498577	0.503814	0.504653	0.502833	0.505176	0.509301	0.506869	0.502585	0.505464	0.507863	0.499934	0.491026	0.493097	0.500544	0.503136	0.501409	0.500227	0.500845	0.502862	0.505984	0.509157	0.510993	0.510962	0.509191	0.505542	0.50167	0.50211
0.493311	0.492764	0.497051	0.496583	0.497081	0.505041	0.506525	0.493945	0.488089	0.49969	0.50618	0.496553	0.492082	0.499911	0.499622	0.488867	0.488256	0.498347	0.500973	0.495927	0.495286	0.496583	0.493363	0.49261	0.499238	0.504235	0.502008	0.499529	0.500844	0.500047	0.494264	0.489867	0.491473	0.494997	0.496889	0.500139	0.504038	0.501842	0.496897	0.50079	0.508921	0.505844	0.496562	0.4992	0.511901	0.519222	0.517744	0.511613	0.503491	0.49973
0.500995	0.50047	0.502963	0.507067	0.50964	0.513636	0.517232	0.510532	0.496724	0.492961	0.499347	0.498089	0.489884	0.493432	0.507084	0.511469	0.505337	0.501065	0.498523	0.49384	0.492467	0.495796	0.499283	0.503965	0.508061	0.503944	0.49604	0.494699	0.495165	0.491379	0.49138	0.496804	0.496966	0.492569	0.493836	0.499867	0.503969	0.505302	0.503903	0.500238	0.498896	0.50169	0.504319	0.503149	0.499656	0.499527	0.504284	0.504876	0.4978	0.496117
0.490662	0.494386	0.50351	0.497405	0.495085	0.510504	0.516946	0.503632	0.496227	0.501294	0.501044	0.496449	0.498676	0.501623	0.498067	0.494427	0.495544	0.497502	0.496456	0.494328	0.497623	0.507581	0.514189	0.511265	0.507267	0.508239	0.507214	0.501342	0.499562	0.505091	0.508113	0.502535	0.496427	0.498256	0.503304	0.504245	0.504644	0.508554	0.510178	0.507606	0.508531	0.512432	0.510453	0.505629	0.507405	0.511659	0.509984	0.50618	0.506272	0.508108
0.500697	0.500166	0.497083	0.492704	0.49305	0.499413	0.50435	0.503618	0.500896	0.498478	0.49662	0.496585	0.495502	0.49243	0.496281	0.506828	0.506713	0.493643	0.48761	0.492897	0.494793	0.493497	0.498224	0.502192	0.498598	0.496562	0.500614	0.503659	0.504925	0.507548	0.506585	0.49996	0.495861	0.497989	0.500986	0.503041	0.506494	0.508898	0.507166	0.504971	0.505612	0.505019	0.501044	0.500554	0.507356	0.513588	0.512867	0.509479	0.50788	0.508304
0.503686	0.501448	0.501209	0.502321	0.499773	0.493948	0.493705	0.500769	0.505148	0.503389	0.502617	0.503105	0.499329	0.496077	0.499663	0.502366	0.497662	0.494226	0.497917	0.502253	0.504541	0.506626	0.503782	0.496176	0.495302	0.502299	0.505216	0.503518	0.505096	0.505724	0.500329	0.496883	0.498341	0.496289	0.491618	0.493908	0.502147	0.508186	0.509455	0.507271	0.505016	0.506283	0.50674	0.500979	0.496031	0.498281	0.499937	0.498019	0.502291	0.510378
0.501846	0.506091	0.512554	0.508123	0.501363	0.500782	0.502091	0.50374	0.506373	0.505784	0.502977	0.503627	0.505991	0.50727	0.510014	0.511609	0.507152	0.50194	0.501794	0.50325	0.504338	0.505663	0.502514	0.495434	0.494336	0.499523	0.501228	0.499961	0.502938	0.507677	0.508406	0.506456	0.504387	0.502138	0.50052	0.500365	0.501116	0.502325	0.503717	0.506031	0.510353	0.512904	0.508314	0.501089	0.500829	0.505675	0.506403	0.503569	0.503591	0.504878
0.498974	0.497501	0.502623	0.504475	0.501907	0.498172	0.492315	0.489443	0.495345	0.50032	0.496432	0.495186	0.502676	0.506813	0.505063	0.507397	0.510389	0.505999	0.502922	0.508774	0.513613	0.509558	0.502599	0.499176	0.499731	0.502122	0.502714	0.50099	0.501212	0.503835	0.504619	0.503923	0.504964	0.505861	0.50414	0.502481	0.502674	0.502757	0.503562	0.507584	0.510997	0.508124	0.502029	0.500178	0.50323	0.50584	0.504077	0.499683	0.500069	0.508649
0.504553	0.501875	0.505211	0.500913	0.49044	0.490899	0.499471	0.500304	0.496925	0.49896	0.499143	0.493636	0.493964	0.50087	0.50225	0.500694	0.505798	0.509916	0.505921	0.504554	0.508149	0.50394	0.496033	0.499316	0.506633	0.506489	0.508267	0.514605	0.511553	0.504233	0.509547	0.517687	0.512952	0.506892	0.509871	0.510845	0.507168	0.507991	0.508568	0.503253	0.50348	0.511876	0.512294	0.502787	0.500024	0.506049	0.506732	0.500618	0.499876	0.506742
0.490285	0.492244	0.494632	0.494489	0.497016	0.502344	0.504035	0.498147	0.490172	0.490319	0.497608	0.498486	0.491236	0.492533	0.506041	0.512732	0.506166	0.50276	0.508005	0.509696	0.50563	0.504078	0.504814	0.504086	0.503242	0.501653	0.498514	0.498758	0.503916	0.509052	0.511847	0.511169	0.50627	0.504713	0.511514	0.515462	0.509572	0.505998	0.511166	0.515507	0.516262	0.517643	0.514906	0.507219	0.50565	0.509927	0.508111	0.503794	0.508225	0.514632
0.490414	0.500503	0.501914	0.49668	0.498841	0.501498	0.495953	0.491639	0.493268	0.495052	0.498255	0.502768	0.500718	0.496414	0.501266	0.509226	0.509947	0.509032	0.510886	0.509362	0.505822	0.507253	0.510378	0.509295	0.50524	0.500274	0.497602	0.50274	0.511933	0.514035	0.507656	0.50048	0.498235	0.503645	0.511488	0.508697	0.497427	0.49725	0.508888	0.511768	0.505026	0.505887	0.511948	0.510167	0.505579	0.50519	0.502268	0.497358	0.50021	0.506455
0.491289	0.493254	0.496709	0.493397	0.490821	0.497085	0.503156	0.502945	0.503937	0.504259	0.496567	0.492421	0.500907	0.50438	0.49438	0.49285	0.507893	0.517034	0.510396	0.502527	0.50126	0.502962	0.505735	0.50608	0.502405	0.502707	0.508288	0.507707	0.502022	0.504646	0.510382	0.503754	0.493918	0.499466	0.510793	0.508161	0.499078	0.50048	0.505957	0.503224	0.499102	0.501348	0.50284	0.500297	0.500767	0.503809	0.503333	0.502595	0.506638	0.5112
0.482372	0.473733	0.491453	0.503919	0.495446	0.492203	0.504459	0.509131	0.500517	0.498019	0.503923	0.502685	0.494947	0.494951	0.502782	0.506636	0.504997	0.505295	0.507731	0.50829	0.509063	0.511085	0.509711	0.506625	0.508973	0.513394	0.510868	0.504484	0.50415	0.510116	0.514303	0.511949	0.506893	0.506857	0.512066	0.514199	0.511573	0.512381	0.517572	0.518684	0.51566	0.515904	0.516361	0.509371	0.502149	0.50534	0.51002	0.504483	0.500651	0.511382
0.502013	0.491988	0.490382	0.496924	0.49883	0.495978	0.495241	0.496388	0.499141	0.503578	0.503777	0.498925	0.498199	0.502994	0.503929	0.50086	0.502988	0.508069	0.506068	0.501615	0.506184	0.513073	0.509216	0.501765	0.503263	0.507442	0.50599	0.505108	0.507896	0.508525	0.50767	0.507722	0.504855	0.502294	0.505735	0.505598	0.496988	0.497513	0.512554	0.519451	0.510134	0.503459	0.50591	0.506725	0.506101	0.509019	0.508522	0.502196	0.50179	0.510683
0.50195	0.495801	0.495217	0.495246	0.493459	0.493261	0.495234	0.496481	0.498655	0.50522	0.510723	0.506956	0.499526	0.500801	0.508001	0.508489	0.502851	0.501475	0.504268	0.502979	0.497095	0.494174	0.499009	0.507038	0.508247	0.500937	0.495499	0.497794	0.502098	0.504411	0.504297	0.498039	0.488985	0.489412	0.498537	0.502241	0.49831	0.496505	0.499983	0.505097	0.50739	0.503675	0.499475	0.502422	0.506188	0.504126	0.505016	0.510148	0.506502	0.498995
0.495797	0.501413	0.504089	0.501716	0.500693	0.498875	0.494274	0.492634	0.496244	0.501374	0.504372	0.502816	0.49962	0.501546	0.505697	0.503016	0.496186	0.493302	0.493447	0.496027	0.503978	0.51057	0.508857	0.506109	0.506388	0.503127	0.499664	0.502321	0.501479	0.49528	0.500546	0.512572	0.506533	0.490754	0.493309	0.504072	0.49824	0.48961	0.499406	0.512685	0.510724	0.502399	0.499083	0.498036	0.497287	0.499421	0.504137	0.508465	0.509154	0.506765
0.492934	0.509111	0.517826	0.506908	0.497682	0.499113	0.496227	0.490091	0.495954	0.508945	0.51385	0.511404	0.507904	0.502495	0.497426	0.497568	0.499325	0.498085	0.498155	0.503127	0.507953	0.50744	0.503193	0.499486	0.497939	0.49734	0.496601	0.49673	0.499879	0.506583	0.512522	0.510609	0.501651	0.496274	0.497607	0.495275	0.486887	0.485224	0.494362	0.502839	0.504908	0.503833	0.498599	0.48989	0.486423	0.489407	0.49035	0.490099	0.495389	0.500488
0.489518	0.500826	0.514299	0.504856	0.490245	0.495643	0.509295	0.507411	0.493682	0.489474	0.498966	0.50495	0.499909	0.497601	0.503991	0.506636	0.502452	0.500721	0.499919	0.497159	0.501395	0.509362	0.506172	0.500799	0.509464	0.515815	0.504179	0.497003	0.508594	0.51488	0.504166	0.496305	0.498031	0.498287	0.498979	0.503838	0.503649	0.49935	0.502175	0.506341	0.50167	0.498082	0.502995	0.50432	0.499597	0.503127	0.512284	0.509154	0.498206	0.500358
0.501719	0.509214	0.516496	0.505397	0.492447	0.497807	0.503519	0.494176	0.490191	0.500584	0.501853	0.489153	0.486979	0.499222	0.505713	0.503893	0.505001	0.504832	0.49784	0.496258	0.505091	0.507804	0.498298	0.493211	0.498246	0.498721	0.491608	0.490408	0.496632	0.500036	0.500264	0.500677	0.498009	0.496046	0.501724	0.504107	0.493742	0.488646	0.500908	0.50958	0.502321	0.497195	0.500662	0.498971	0.49518	0.499811	0.50043	0.487855	0.48107	0.490963
0.486072	0.49788	0.503397	0.493327	0.486375	0.495849	0.508196	0.507459	0.498277	0.492703	0.492483	0.493807	0.495866	0.498216	0.498905	0.498562	0.500172	0.503579	0.505639	0.505893	0.505526	0.502613	0.497784	0.498671	0.506434	0.509586	0.503777	0.499178	0.499812	0.49959	0.498739	0.499412	0.496722	0.492981	0.497276	0.503541	0.50049	0.496394	0.50159	0.506312	0.502491	0.499888	0.504003	0.506392	0.503496	0.501454	0.50191	0.500277	0.497689	0.501256
0.489444	0.493907	0.496072	0.491446	0.489454	0.496809	0.506097	0.505878	0.499123	0.498088	0.500841	0.496589	0.491943	0.500029	0.511354	0.509629	0.50191	0.502819	0.508848	0.510631	0.509589	0.510256	0.513056	0.515876	0.513412	0.503302	0.49384	0.49227	0.493486	0.493553	0.497135	0.502083	0.50104	0.500096	0.507028	0.509986	0.499255	0.49117	0.499308	0.508384	0.504541	0.500494	0.507425	0.513977	0.511057	0.507192	0.507774	0.506988	0.504847	0.506657
0.491028	0.496933	0.501383	0.501996	0.499814	0.498829	0.503247	0.506666	0.49994	0.490503	0.490744	0.495015	0.493674	0.492878	0.497981	0.501868	0.502659	0.504823	0.505181	0.503797	0.508959	0.514723	0.507543	0.496585	0.497667	0.503055	0.501345	0.497507	0.495103	0.493251	0.496777	0.501216	0.494502	0.486444	0.49432	0.505173	0.499088	0.487921	0.490351	0.499059	0.500946	0.499862	0.503784	0.511403	0.516795	0.515954	0.50918	0.501293	0.498177	0.501528
0.488772	0.494278	0.50315	0.495755	0.487518	0.49757	0.509052	0.50219	0.490213	0.491098	0.497284	0.496755	0.496125	0.50291	0.507128	0.50041	0.494416	0.499808	0.50669	0.50473	0.500077	0.49936	0.500652	0.502854	0.503873	0.499217	0.493595	0.494643	0.497204	0.496051	0.497492	0.500765	0.496904	0.492971	0.501072	0.509609	0.503351	0.494488	0.499404	0.508797	0.50842	0.504302	0.506939	0.512068	0.511914	0.5095	0.510497	0.5126	0.512817	0.514867
0.493752	0.491956	0.500685	0.500645	0.488201	0.485769	0.499092	0.506573	0.49988	0.493298	0.492631	0.492523	0.495514	0.502874	0.504182	0.498312	0.499251	0.507832	0.509362	0.503665	0.502835	0.50435	0.500056	0.49706	0.501231	0.502711	0.497126	0.494006	0.496386	0.498415	0.499316	0.499771	0.497771	0.49738	0.50265	0.50552	0.500429	0.49801	0.505199	0.511047	0.508078	0.506006	0.511469	0.515637	0.513139	0.512663	0.518024	0.519733	0.515629	0.516396
0.494742	0.497876	0.503972	0.497254	0.488545	0.49229	0.497308	0.493057	0.491241	0.497576	0.498433	0.491195	0.49165	0.502007	0.506049	0.500501	0.49913	0.504536	0.505577	0.501911	0.503521	0.508231	0.505289	0.497475	0.496099	0.49977	0.499247	0.496184	0.49915	0.507254	0.510399	0.503652	0.494798	0.493235	0.49468	0.490698	0.488721	0.498596	0.508994	0.507244	0.504471	0.51146	0.516644	0.511535	0.506712	0.509476	0.514005	0.515606	0.515577	0.516942
0.502607	0.504249	0.502334	0.494017	0.489126	0.493077	0.497124	0.496636	0.497278	0.499078	0.496354	0.491385	0.490218	0.491456	0.491756	0.493522	0.498427	0.501763	0.500261	0.498585	0.500972	0.503237	0.50183	0.50196	0.506004	0.505961	0.498704	0.493637	0.496194	0.500177	0.500452	0.497766	0.49319	0.489745	0.491763	0.496159	0.49608	0.494236	0.498828	0.508091	0.512529	0.51061	0.509695	0.511891	0.511865	0.509943	0.512171	0.515948	0.514357	0.51316
0.498688	0.498786	0.498283	0.498147	0.496471	0.491862	0.490932	0.495616	0.496727	0.493544	0.495942	0.500587	0.495606	0.48715	0.489392	0.498297	0.50262	0.503667	0.505372	0.505122	0.50234	0.499105	0.496093	0.496557	0.501161	0.501283	0.494065	0.490557	0.495452	0.499565	0.498076	0.495008	0.492774	0.491499	0.490155	0.486629	0.484528	0.489307	0.496675	0.501149	0.505453	0.508694	0.507374	0.509108	0.517803	0.520378	0.512286	0.507622	0.511534	0.515998
0.496719	0.500591	0.504562	0.49816	0.490906	0.49561	0.504114	0.501711	0.491602	0.487707	0.492044	0.495057	0.495124	0.499172	0.504322	0.502307	0.499386	0.504744	0.509454	0.503921	0.496548	0.494546	0.49299	0.491652	0.494267	0.495932	0.493699	0.49338	0.495217	0.494589	0.493783	0.494015	0.490876	0.487803	0.49253	0.500751	0.503638	0.502673	0.503624	0.506997	0.509549	0.509351	0.510124	0.516335	0.52297	0.523747	0.523464	0.524966	0.522472	0.520712
0.489548	0.492408	0.497421	0.497828	0.497482	0.498054	0.498133	0.498576	0.497639	0.49391	0.493094	0.497143	0.498456	0.495272	0.494652	0.49785	0.500897	0.503541	0.505196	0.503807	0.502286	0.503364	0.503031	0.498956	0.495766	0.4973	0.502324	0.506547	0.505497	0.501231	0.501684	0.506351	0.505584	0.499208	0.496756	0.498943	0.500026	0.502392	0.509135	0.513245	0.509746	0.506545	0.512499	0.523477	0.528346	0.525508	0.523624	0.524759	0.522886	0.520766
0.496542	0.495382	0.494948	0.498765	0.497239	0.490515	0.491205	0.496773	0.494563	0.489644	0.492542	0.496555	0.496494	0.500568	0.50532	0.498621	0.491231	0.49894	0.506875	0.499065	0.492749	0.500812	0.50444	0.494676	0.490057	0.49636	0.498571	0.494233	0.493622	0.496714	0.497496	0.49597	0.493265	0.489767	0.489154	0.49319	0.497117	0.496144	0.492019	0.491297	0.497749	0.506826	0.511784	0.514162	0.519822	0.526682	0.527038	0.521268	0.518982	0.524249
0.489298	0.495634	0.497682	0.497938	0.500352	0.500604	0.498771	0.498849	0.497481	0.493122	0.492947	0.497711	0.500726	0.503291	0.507541	0.50657	0.501712	0.503807	0.507766	0.501693	0.495075	0.498682	0.500109	0.493118	0.492397	0.499245	0.499428	0.495229	0.495418	0.494235	0.491553	0.496962	0.502904	0.496762	0.488685	0.489879	0.491845	0.490436	0.493374	0.498299	0.498734	0.501358	0.510629	0.517088	0.516979	0.518799	0.523169	0.521576	0.517151	0.520754
0.487849	0.49365	0.497915	0.501019	0.500735	0.496719	0.496309	0.49966	0.497646	0.493132	0.49744	0.505986	0.5064	0.50133	0.498719	0.497004	0.495794	0.499526	0.504863	0.504826	0.50121	0.498199	0.495089	0.492773	0.493763	0.495274	0.493598	0.491306	0.493083	0.498411	0.501428	0.49834	0.493436	0.491486	0.488893	0.484177	0.485627	0.494238	0.498277	0.4964	0.500494	0.510104	0.51263	0.508281	0.508711	0.515127	0.517506	0.512437	0.509801	0.519057
0.492202	0.496639	0.499199	0.502774	0.504714	0.50339	0.503185	0.502088	0.497755	0.499363	0.507396	0.506718	0.499085	0.501298	0.505997	0.495747	0.484086	0.490324	0.500926	0.499254	0.495964	0.500606	0.503068	0.498279	0.495699	0.499824	0.50316	0.498847	0.491187	0.491281	0.500544	0.506082	0.500043	0.491241	0.489247	0.491798	0.493939	0.495538	0.496752	0.496549	0.496656	0.500425	0.506894	0.510659	0.510495	0.511611	0.513815	0.50996	0.503836	0.509203
0.480896	0.486636	0.499455	0.507649	0.50514	0.500487	0.501338	0.501117	0.495753	0.496082	0.505531	0.50964	0.503822	0.500277	0.499045	0.490283	0.482915	0.489901	0.49907	0.496852	0.495263	0.503603	0.507355	0.498749	0.49237	0.49549	0.495622	0.486462	0.480155	0.486203	0.495578	0.495118	0.487378	0.483717	0.48477	0.48396	0.483747	0.489511	0.494756	0.492164	0.490403	0.49937	0.50942	0.507952	0.503739	0.508673	0.512635	0.506373	0.505576	0.520596
0.484108	0.49476	0.500286	0.504181	0.505716	0.500976	0.498064	0.500605	0.498306	0.492029	0.494372	0.501826	0.503001	0.502072	0.502843	0.497364	0.49045	0.496575	0.506834	0.502874	0.493948	0.497434	0.504471	0.501331	0.496486	0.499975	0.504706	0.503419	0.499634	0.496801	0.494778	0.494709	0.495987	0.49462	0.490165	0.487401	0.490206	0.498557	0.508169	0.511905	0.508794	0.507898	0.513247	0.515257	0.50946	0.506976	0.513239	0.517896	0.517109	0.521344
0.486848	0.488958	0.492947	0.498269	0.501208	0.498325	0.497733	0.504185	0.506485	0.499726	0.494887	0.495953	0.497232	0.499305	0.501529	0.497236	0.491618	0.495682	0.502275	0.500434	0.498932	0.505832	0.509399	0.502551	0.497696	0.501395	0.501952	0.493855	0.489986	0.497733	0.504595	0.501545	0.498479	0.500723	0.497118	0.48698	0.486666	0.497979	0.504572	0.502757	0.503267	0.508368	0.512634	0.5147	0.514369	0.511347	0.508855	0.508854	0.510701	0.516813
0.49054	0.496417	0.49999	0.499106	0.500955	0.502779	0.502613	0.50634	0.509784	0.504263	0.495976	0.493573	0.494634	0.497547	0.501958	0.500658	0.493352	0.491369	0.496227	0.499031	0.500596	0.504853	0.504513	0.496836	0.493379	0.497609	0.497647	0.49146	0.492732	0.504095	0.509669	0.501537	0.491036	0.486559	0.482264	0.47644	0.478478	0.489549	0.497561	0.497072	0.495257	0.496238	0.496436	0.495454	0.497809	0.503413	0.506499	0.506036	0.508733	0.516933
0.486479	0.486002	0.489116	0.497591	0.499611	0.493824	0.496878	0.508466	0.50799	0.494741	0.48857	0.492407	0.494212	0.494336	0.497937	0.499548	0.497014	0.496765	0.498067	0.498196	0.504046	0.513502	0.510084	0.495785	0.491893	0.49807	0.496276	0.491198	0.498544	0.509113	0.50687	0.498068	0.493272	0.489714	0.485598	0.485207	0.48903	0.494888	0.499817	0.499093	0.495434	0.497235	0.501434	0.500556	0.500855	0.506811	0.507623	0.501991	0.504698	0.516036
0.490962	0.489958	0.495337	0.497492	0.498835	0.504901	0.506506	0.498583	0.493752	0.496664	0.495388	0.490033	0.494318	0.504861	0.505675	0.499968	0.502223	0.507805	0.503476	0.495278	0.496115	0.500398	0.496592	0.489652	0.490673	0.497779	0.501078	0.497655	0.494456	0.49786	0.502829	0.500229	0.493772	0.492808	0.492869	0.487088	0.485249	0.494567	0.501073	0.495574	0.492052	0.49982	0.506766	0.504584	0.502369	0.5062	0.508702	0.504612	0.500496	0.504162
0.4887	0.492029	0.493271	0.496132	0.499659	0.500511	0.502543	0.504896	0.499247	0.49064	0.492497	0.500467	0.502054	0.500651	0.503638	0.506357	0.505029	0.50375	0.50321	0.501837	0.503181	0.50738	0.506647	0.499277	0.494195	0.495056	0.494637	0.49026	0.489487	0.495027	0.499328	0.49833	0.495133	0.490385	0.484868	0.485045	0.491742	0.496156	0.495736	0.496072	0.497009	0.496422	0.49858	0.503397	0.504376	0.503144	0.50533	0.508324	0.510853	0.516537
0.490153	0.502277	0.501552	0.493326	0.491163	0.491313	0.489545	0.492161	0.497174	0.496686	0.495333	0.499475	0.503045	0.500783	0.496115	0.492316	0.49159	0.495272	0.49882	0.499511	0.502139	0.504752	0.498097	0.487349	0.487388	0.494955	0.49517	0.490425	0.493251	0.500456	0.501524	0.499251	0.498547	0.492657	0.480905	0.47766	0.487123	0.495162	0.495642	0.496296	0.497767	0.494931	0.491461	0.491436	0.491479	0.492174	0.497774	0.504757	0.508631	0.511755
0.48773	0.490001	0.499569	0.505145	0.500506	0.491906	0.488254	0.490698	0.494399	0.498217	0.503654	0.506223	0.502828	0.501419	0.506294	0.508157	0.503181	0.499832	0.499755	0.498278	0.499526	0.504542	0.501393	0.489688	0.486976	0.495092	0.495928	0.488247	0.488948	0.497426	0.497857	0.491031	0.489246	0.490654	0.486686	0.481268	0.48271	0.489221	0.493473	0.49299	0.492226	0.495563	0.498703	0.495427	0.491331	0.494053	0.497536	0.497021	0.502024	0.513786
0.494006	0.50072	0.501438	0.499148	0.499919	0.500992	0.500047	0.500338	0.501195	0.499544	0.498548	0.501189	0.503492	0.502453	0.499973	0.497681	0.496847	0.497646	0.496146	0.493656	0.500142	0.512339	0.510303	0.493612	0.487653	0.498189	0.501996	0.493294	0.491948	0.500769	0.501935	0.494245	0.491492	0.492274	0.487507	0.483876	0.490256	0.497827	0.496201	0.491748	0.494168	0.500385	0.501899	0.498049	0.495922	0.499226	0.501912	0.499248	0.498528	0.505188
0.491086	0.49803	0.502239	0.502351	0.501998	0.502852	0.503094	0.500531	0.496582	0.495752	0.498989	0.502564	0.505127	0.506848	0.503896	0.496288	0.492571	0.494237	0.493174	0.492901	0.50381	0.514999	0.507807	0.492732	0.492808	0.502238	0.500427	0.490143	0.487474	0.492116	0.494363	0.494165	0.494755	0.493389	0.4898	0.489438	0.493157	0.496047	0.495875	0.493405	0.490369	0.491239	0.496836	0.499637	0.496986	0.496449	0.4991	0.498411	0.497738	0.503083
0.492951	0.494845	0.494827	0.498669	0.505467	0.505493	0.496396	0.489947	0.494322	0.49995	0.496716	0.493513	0.501473	0.51075	0.506621	0.495687	0.493483	0.498396	0.499103	0.497034	0.501072	0.507496	0.505103	0.49605	0.492266	0.494394	0.494057	0.492148	0.494267	0.495829	0.491467	0.487849	0.490694	0.493757	0.492119	0.49052	0.4928	0.496408	0.497626	0.495268	0.493116	0.496475	0.501199	0.498609	0.493589	0.496246	0.500763	0.499176	0.500035	0.507635
0.498947	0.502453	0.49965	0.498134	0.501655	0.50304	0.497033	0.490791	0.492833	0.498629	0.499475	0.498685	0.503557	0.508816	0.505861	0.500394	0.501967	0.505392	0.5019	0.497562	0.501394	0.507268	0.504933	0.497322	0.493485	0.494684	0.49696	0.499355	0.502234	0.502627	0.49818	0.492687	0.490624	0.490408	0.490266	0.492398	0.495273	0.494736	0.494357	0.498824	0.502566	0.500519	0.497906	0.498441	0.498842	0.497732	0.49547	0.491773	0.491467	0.498516
0.492892	0.499333	0.498298	0.493281	0.496653	0.505147	0.505632	0.498533	0.495086	0.497231	0.498044	0.496866	0.498587	0.501774	0.50018	0.494616	0.492807	0.495502	0.494277	0.489675	0.49467	0.507719	0.507339	0.490474	0.482764	0.493194	0.49995	0.494547	0.492894	0.497087	0.49452	0.489725	0.493063	0.495345	0.488909	0.484953	0.487304	0.485901	0.483939	0.491551	0.499883	0.498099	0.495773	0.500229	0.500956	0.493701	0.488853	0.490601	0.494253	0.498719
0.500396	0.498875	0.491411	0.493611	0.502054	0.501873	0.495095	0.491356	0.490905	0.492614	0.497004	0.500525	0.50138	0.500493	0.496282	0.493003	0.498197	0.50278	0.494277	0.486193	0.495249	0.507313	0.504098	0.495164	0.494689	0.498609	0.500104	0.500209	0.499748	0.4976	0.493558	0.488666	0.486675	0.490019	0.494464	0.495967	0.496608	0.497443	0.496131	0.493829	0.49366	0.494208	0.492438	0.489596	0.489176	0.490846	0.490757	0.489605	0.493268	0.500578
0.495742	0.498259	0.499354	0.495804	0.497097	0.502794	0.502808	0.498789	0.498373	0.49873	0.497178	0.49966	0.505508	0.506019	0.502187	0.501937	0.503146	0.498402	0.490724	0.489811	0.496474	0.501025	0.497526	0.492098	0.492312	0.495462	0.495989	0.496199	0.498033	0.494534	0.483151	0.475444	0.47972	0.488008	0.491271	0.49094	0.489489	0.487486	0.488496	0.491608	0.490316	0.487478	0.490697	0.494206	0.490987	0.48922	0.493013	0.492714	0.489064	0.492549
0.500893	0.49562	0.488522	0.49532	0.506058	0.503037	0.492212	0.488886	0.492559	0.494935	0.497014	0.503231	0.508147	0.50383	0.496022	0.496505	0.501841	0.498655	0.488095	0.484876	0.492782	0.499032	0.494525	0.487332	0.490557	0.501693	0.504924	0.495921	0.487417	0.484976	0.480895	0.476668	0.482244	0.492134	0.492818	0.487928	0.488447	0.491571	0.490877	0.488681	0.4864	0.482973	0.483116	0.488115	0.488808	0.482703	0.480339	0.485451	0.489577	0.489524
0.507886	0.503903	0.497869	0.50136	0.507846	0.505793	0.495741	0.488072	0.490317	0.498306	0.503283	0.504864	0.506973	0.507843	0.505297	0.502204	0.499823	0.495639	0.489778	0.48755	0.493996	0.503396	0.501199	0.488532	0.486968	0.500344	0.50414	0.492272	0.487791	0.493288	0.488053	0.477221	0.481956	0.492324	0.488592	0.48293	0.490622	0.498063	0.49418	0.489672	0.488672	0.484617	0.482045	0.486467	0.489504	0.486892	0.485955	0.488048	0.48911	0.490881
0.500239	0.497725	0.495903	0.502172	0.508696	0.504679	0.492661	0.485476	0.48909	0.496345	0.50003	0.502206	0.505816	0.507177	0.502491	0.495019	0.490964	0.490889	0.490328	0.489865	0.495685	0.505075	0.505385	0.495883	0.492142	0.499079	0.502083	0.494339	0.487892	0.489212	0.48919	0.483842	0.48141	0.485289	0.489413	0.490614	0.491163	0.491772	0.490545	0.485994	0.479743	0.47702	0.479846	0.482956	0.483392	0.484651	0.486143	0.484127	0.48309	0.487737
0.497515	0.496462	0.495803	0.502156	0.508468	0.506274	0.499004	0.493811	0.492348	0.494415	0.501023	0.508912	0.510154	0.503832	0.499133	0.499863	0.498757	0.493296	0.490802	0.494559	0.500476	0.504572	0.503329	0.497134	0.495024	0.499844	0.498995	0.48848	0.48318	0.486876	0.485425	0.479186	0.482598	0.491818	0.492433	0.488756	0.491903	0.497132	0.496063	0.490962	0.486712	0.485145	0.486418	0.487657	0.48643	0.483805	0.479835	0.475952	0.478155	0.485005
0.501969	0.501203	0.4976	0.505293	0.512774	0.505719	0.49647	0.496625	0.496694	0.49401	0.499481	0.509763	0.512262	0.509742	0.508195	0.502035	0.492119	0.488695	0.490099	0.489995	0.495321	0.507522	0.510532	0.501059	0.497154	0.502457	0.50092	0.491878	0.490062	0.493356	0.488547	0.481094	0.485247	0.495501	0.496781	0.491025	0.490103	0.49401	0.494747	0.491778	0.489658	0.488411	0.486618	0.487235	0.491259	0.491887	0.485138	0.47955	0.48324	0.489632
0.503108	0.499614	0.498946	0.504406	0.507897	0.503653	0.495995	0.492935	0.496721	0.502348	0.505788	0.508613	0.511468	0.510986	0.506061	0.499693	0.495089	0.494034	0.495182	0.4958	0.498662	0.505678	0.505697	0.491673	0.481904	0.492192	0.504723	0.500374	0.492148	0.492773	0.490292	0.482051	0.484249	0.494409	0.494532	0.488787	0.492186	0.49868	0.496449	0.490256	0.487515	0.487234	0.48855	0.490953	0.491117	0.488912	0.487514	0.487853	0.489322	0.490426
0.50441	0.502575	0.500039	0.504868	0.509924	0.505297	0.495794	0.492145	0.493811	0.494533	0.496455	0.503218	0.507707	0.502904	0.495459	0.493591	0.493052	0.488192	0.484345	0.488263	0.496817	0.502153	0.500989	0.496385	0.493485	0.493362	0.492899	0.491716	0.492334	0.492552	0.487616	0.480254	0.478486	0.483886	0.489885	0.491402	0.490738	0.491829	0.492313	0.488518	0.485315	0.488051	0.489401	0.482471	0.477705	0.484618	0.491907	0.488931	0.485483	0.489523
0.495588	0.50075	0.503346	0.508648	0.513599	0.505356	0.491994	0.491697	0.497215	0.494868	0.494344	0.503314	0.508546	0.503719	0.498561	0.497463	0.498398	0.50026	0.497967	0.491854	0.494785	0.506812	0.508456	0.497235	0.493145	0.499457	0.500344	0.495654	0.49759	0.501758	0.495776	0.485282	0.485081	0.494134	0.498976	0.496205	0.495369	0.500013	0.501631	0.496615	0.492949	0.494234	0.494329	0.492229	0.493622	0.496346	0.493463	0.488794	0.490909	0.496401
0.501835	0.501482	0.502603	0.510884	0.516593	0.508589	0.496833	0.494429	0.495758	0.49544	0.500404	0.5079	0.505858	0.498081	0.494846	0.49173	0.486939	0.490383	0.497323	0.494268	0.491466	0.501356	0.505556	0.491667	0.483067	0.492278	0.497715	0.490745	0.487974	0.491084	0.487506	0.48122	0.483424	0.491185	0.496354	0.496336	0.492536	0.49039	0.492269	0.490659	0.482822	0.479236	0.484088	0.48844	0.488784	0.48895	0.487974	0.486138	0.488856	0.492932
0.505559	0.501623	0.497243	0.508901	0.521325	0.511643	0.493001	0.489272	0.495756	0.498788	0.500406	0.504368	0.507238	0.507038	0.502642	0.494062	0.488256	0.488937	0.48841	0.484812	0.488728	0.499802	0.501697	0.490856	0.484306	0.489933	0.494261	0.48916	0.485948	0.490839	0.491496	0.48319	0.481223	0.490414	0.493282	0.484802	0.482989	0.491936	0.49405	0.48632	0.483783	0.487343	0.486203	0.483852	0.48856	0.492689	0.488095	0.483882	0.488345	0.492901
0.49852	0.50457	0.506982	0.51308	0.518046	0.508753	0.492232	0.485954	0.489882	0.495503	0.501093	0.502216	0.49522	0.490564	0.495125	0.497519	0.491232	0.484445	0.48063	0.480126	0.488747	0.499866	0.496471	0.483171	0.478999	0.482947	0.483577	0.484142	0.48929	0.49153	0.486585	0.480519	0.479357	0.484024	0.489692	0.489559	0.485748	0.486176	0.489108	0.488029	0.486481	0.489366	0.490976	0.487289	0.484633	0.485634	0.483933	0.478589	0.47667	0.480031
0.504	0.501475	0.503874	0.513027	0.517242	0.50736	0.490683	0.482844	0.488594	0.496895	0.49705	0.493157	0.495037	0.500411	0.499129	0.4916	0.486717	0.484572	0.47978	0.477375	0.484867	0.494374	0.493545	0.487316	0.488526	0.494265	0.492305	0.484687	0.483104	0.485832	0.482207	0.475412	0.47756	0.487157	0.492058	0.489043	0.485633	0.487312	0.490218	0.486799	0.479176	0.477916	0.482375	0.481536	0.478137	0.48302	0.488713	0.483021	0.475599	0.478439
0.492946	0.492582	0.499309	0.508285	0.508636	0.49991	0.494413	0.496082	0.494074	0.486743	0.488353	0.501117	0.508612	0.505303	0.502235	0.50123	0.494457	0.4857	0.48479	0.489881	0.494085	0.496181	0.495495	0.491589	0.489638	0.492572	0.494369	0.490816	0.486359	0.484627	0.482869	0.478658	0.475044	0.47706	0.484273	0.489377	0.488506	0.487675	0.490486	0.48947	0.481302	0.476062	0.478903	0.480867	0.47796	0.47733	0.479299	0.478048	0.478369	0.485696
0.497875	0.502968	0.503807	0.508883	0.517383	0.513079	0.497996	0.490666	0.491995	0.493409	0.498867	0.506572	0.504399	0.498927	0.50427	0.508607	0.497992	0.487016	0.488156	0.490539	0.489907	0.494125	0.497687	0.492799	0.489596	0.494449	0.496245	0.490611	0.485984	0.483438	0.478177	0.472985	0.47251	0.476675	0.484017	0.489605	0.48788	0.484346	0.487481	0.490745	0.484472	0.475682	0.474704	0.478093	0.480189	0.48186	0.481671	0.478867	0.480577	0.48772
0.499878	0.497268	0.501483	0.5154	0.5236	0.515236	0.499925	0.494297	0.500708	0.506268	0.502656	0.497044	0.497009	0.49889	0.500241	0.504129	0.505098	0.495729	0.485231	0.485292	0.490145	0.491918	0.492804	0.491712	0.48706	0.487812	0.495695	0.496662	0.487033	0.47826	0.472869	0.467503	0.46829	0.477463	0.485637	0.489874	0.494344	0.495155	0.488263	0.480666	0.477652	0.475524	0.473462	0.475611	0.481121	0.484091	0.481177	0.475405	0.474308	0.480562
0.504349	0.502678	0.505079	0.51471	0.52057	0.5131	0.501581	0.498167	0.499842	0.502138	0.507116	0.508949	0.501915	0.498701	0.507439	0.510646	0.498518	0.48858	0.488737	0.485638	0.480357	0.486368	0.495739	0.493477	0.488036	0.490591	0.492434	0.487796	0.485344	0.485597	0.480188	0.473257	0.475779	0.485534	0.490937	0.48773	0.483671	0.486928	0.491171	0.48469	0.474931	0.477852	0.48649	0.485016	0.480047	0.482234	0.483675	0.481454	0.48605	0.493386
0.504082	0.505631	0.502396	0.505618	0.507513	0.498508	0.495712	0.50534	0.506019	0.496938	0.498385	0.505117	0.502741	0.502516	0.510602	0.509161	0.495106	0.48615	0.485487	0.485073	0.487096	0.491472	0.489556	0.484037	0.485465	0.490786	0.491224	0.488548	0.485275	0.478396	0.471735	0.472453	0.476564	0.478186	0.481129	0.486184	0.487546	0.487373	0.489122	0.485363	0.476323	0.475998	0.482575	0.479696	0.471471	0.473468	0.480118	0.479999	0.478225	0.478384
0.499031	0.499567	0.495849	0.500894	0.508117	0.501393	0.491463	0.494107	0.497055	0.491838	0.494771	0.505461	0.50261	0.492588	0.497355	0.50522	0.496451	0.486318	0.490941	0.495614	0.490857	0.489443	0.493671	0.492434	0.487285	0.485875	0.485239	0.48282	0.482686	0.483107	0.478886	0.474043	0.475596	0.48103	0.482923	0.480709	0.481097	0.486821	0.49005	0.484537	0.478376	0.4804	0.483492	0.479707	0.476514	0.479083	0.478165	0.471456	0.470963	0.479138
0.498969	0.497201	0.500351	0.511315	0.518115	0.510294	0.499582	0.498209	0.49839	0.494588	0.494518	0.497553	0.496134	0.494765	0.499354	0.50401	0.503845	0.499123	0.488939	0.480011	0.482985	0.49126	0.492033	0.491046	0.496441	0.500314	0.498053	0.495491	0.491357	0.483422	0.479974	0.482526	0.482377	0.482202	0.489413	0.495741	0.493124	0.490264	0.492848	0.493316	0.488943	0.484527	0.480309	0.476849	0.478817	0.482557	0.479516	0.474855	0.479794	0.489557
0.500102	0.504302	0.504862	0.509112	0.514969	0.511512	0.503613	0.502419	0.502187	0.496913	0.496243	0.502199	0.502567	0.498111	0.500243	0.50455	0.500731	0.493951	0.490429	0.485411	0.479658	0.480971	0.486985	0.489654	0.48938	0.489723	0.489778	0.487332	0.481731	0.476511	0.477398	0.481325	0.480583	0.479775	0.485679	0.488984	0.483385	0.481551	0.488384	0.490199	0.484054	0.481487	0.482837	0.481507	0.481265	0.484089	0.48242	0.47758	0.480007	0.487767
0.503049	0.496967	0.497607	0.506334	0.512105	0.510849	0.505975	0.50047	0.497263	0.496666	0.495846	0.496879	0.503352	0.509576	0.508904	0.504991	0.501394	0.494241	0.484237	0.479684	0.483373	0.489257	0.49122	0.488088	0.483944	0.48404	0.486312	0.483757	0.478227	0.478783	0.48464	0.486428	0.483937	0.485042	0.489479	0.489821	0.485667	0.484227	0.487881	0.489861	0.485444	0.481113	0.483732	0.48684	0.481615	0.473701	0.473497	0.479274	0.483202	0.484128
0.499958	0.493161	0.495837	0.505926	0.51124	0.508569	0.503452	0.500382	0.49997	0.500829	0.502006	0.502853	0.50219	0.501652	0.503978	0.504752	0.498462	0.491082	0.489566	0.4893	0.487898	0.490851	0.494469	0.490674	0.486644	0.491632	0.497666	0.495694	0.490601	0.487685	0.484936	0.482342	0.484018	0.491036	0.49707	0.49363	0.483965	0.482265	0.490377	0.49375	0.487799	0.483218	0.484058	0.486714	0.492058	0.496667	0.490972	0.480306	0.480814	0.490028
0.504941	0.507189	0.503867	0.50283	0.505227	0.505167	0.502404	0.500972	0.500596	0.499931	0.500661	0.501228	0.49708	0.491798	0.49374	0.499373	0.497654	0.490173	0.48711	0.488053	0.486233	0.482891	0.482408	0.484767	0.48973	0.495636	0.496131	0.48953	0.48252	0.477701	0.471434	0.466616	0.47116	0.48222	0.487295	0.483274	0.480515	0.48428	0.486695	0.482732	0.478012	0.47556	0.472257	0.469721	0.471212	0.472598	0.471616	0.474323	0.481326	0.484332
0.500888	0.4977	0.499244	0.506636	0.509901	0.506663	0.504284	0.505795	0.506051	0.501661	0.496215	0.493473	0.492802	0.494626	0.500305	0.503989	0.499077	0.491615	0.489697	0.488676	0.484654	0.48411	0.487132	0.486601	0.486347	0.49218	0.495861	0.492388	0.490499	0.490501	0.482162	0.470749	0.473451	0.48945	0.499505	0.494526	0.486738	0.489471	0.497005	0.495289	0.48613	0.483306	0.489066	0.493122	0.489891	0.482984	0.479434	0.483844	0.490847	0.49041
0.504974	0.502675	0.501931	0.509212	0.512923	0.506847	0.504142	0.511036	0.51308	0.503713	0.496535	0.49725	0.496363	0.493529	0.496146	0.499905	0.497749	0.492776	0.48774	0.482758	0.482768	0.487561	0.488754	0.487387	0.491352	0.497294	0.498581	0.497281	0.49292	0.481779	0.471246	0.471648	0.480245	0.488808	0.493287	0.491579	0.486939	0.487381	0.491529	0.490228	0.484883	0.483803	0.484442	0.480255	0.475621	0.476012	0.477252	0.477177	0.480884	0.487729
0.503606	0.509358	0.505226	0.505284	0.512216	0.512168	0.50386	0.49815	0.498139	0.501544	0.505249	0.501883	0.491351	0.487086	0.494449	0.500056	0.493999	0.483937	0.479795	0.480037	0.479201	0.478893	0.48373	0.490561	0.491166	0.485688	0.482414	0.483074	0.481577	0.477211	0.473981	0.471378	0.470811	0.477706	0.485109	0.480325	0.472394	0.477142	0.483468	0.476467	0.46982	0.475798	0.48108	0.478715	0.477741	0.475364	0.466366	0.464103	0.474098	0.479848
0.50407	0.494595	0.494708	0.509496	0.512095	0.497221	0.490649	0.49746	0.497961	0.491771	0.494183	0.500972	0.500622	0.500587	0.506586	0.505272	0.492941	0.485973	0.48869	0.488498	0.484183	0.484166	0.48664	0.487038	0.487688	0.488623	0.488279	0.489689	0.491145	0.486523	0.480335	0.481212	0.486077	0.489345	0.49244	0.494303	0.492364	0.491159	0.492462	0.490334	0.486067	0.486702	0.488803	0.486255	0.483103	0.481521	0.478036	0.478273	0.487411	0.492677
0.506373	0.504015	0.507178	0.51272	0.512254	0.507906	0.506121	0.506545	0.505978	0.503722	0.500242	0.497656	0.498469	0.500563	0.5005	0.499688	0.498912	0.494676	0.488163	0.486006	0.488513	0.489407	0.486314	0.482336	0.4815	0.485676	0.490792	0.490518	0.486911	0.48588	0.483688	0.476522	0.475982	0.489754	0.499909	0.49099	0.48032	0.48665	0.49557	0.490181	0.482304	0.484061	0.486918	0.486305	0.487244	0.484793	0.475875	0.474006	0.482915	0.486194
0.50289	0.500523	0.498949	0.502689	0.506437	0.504688	0.500859	0.498468	0.497812	0.500705	0.504357	0.501729	0.496802	0.499463	0.505286	0.504144	0.498432	0.492696	0.48597	0.48428	0.491896	0.494341	0.48294	0.476891	0.488419	0.498245	0.49352	0.489164	0.491782	0.48722	0.474818	0.471846	0.481517	0.490082	0.490546	0.487279	0.485868	0.488216	0.490352	0.487087	0.481723	0.480864	0.482499	0.482514	0.484018	0.488088	0.488478	0.48344	0.478863	0.478153
0.506967	0.500536	0.492989	0.498469	0.504789	0.502806	0.502697	0.505237	0.50098	0.494891	0.496113	0.500355	0.502163	0.502335	0.501266	0.501265	0.502411	0.495782	0.482876	0.482053	0.4928	0.491426	0.477671	0.475495	0.484536	0.484887	0.47988	0.484409	0.491421	0.488335	0.480837	0.478274	0.4811	0.487159	0.490281	0.484235	0.47801	0.48355	0.491008	0.486268	0.478758	0.48221	0.48998	0.491933	0.490538	0.488643	0.484738	0.481629	0.482494	0.484192
0.497606	0.496658	0.498542	0.499112	0.498283	0.499849	0.503777	0.504924	0.49996	0.493756	0.493195	0.496299	0.49759	0.498833	0.502371	0.5036	0.499837	0.494668	0.490759	0.489827	0.493333	0.495427	0.489719	0.483871	0.487772	0.494501	0.493709	0.489631	0.488471	0.486252	0.480673	0.477461	0.480733	0.488725	0.495828	0.49504	0.486819	0.481518	0.483631	0.484692	0.479715	0.475418	0.476596	0.479223	0.479691	0.479492	0.480518	0.482026	0.481694	0.479035
0.501562	0.505582	0.503742	0.504101	0.507798	0.506671	0.503295	0.504844	0.505923	0.501095	0.496988	0.496705	0.49511	0.494524	0.49988	0.503627	0.499044	0.493461	0.490605	0.484763	0.481188	0.48879	0.494781	0.485329	0.476939	0.487522	0.50161	0.499318	0.487614	0.479539	0.476998	0.481441	0.490456	0.493034	0.489048	0.489627	0.491917	0.486403	0.480661	0.482789	0.483379	0.47903	0.48133	0.489258	0.489075	0.482154	0.479673	0.480438	0.479443	0.480633
0.499928	0.49839	0.495333	0.495683	0.503975	0.51198	0.510803	0.504979	0.500883	0.498302	0.498402	0.501003	0.500396	0.498066	0.501419	0.505065	0.498773	0.488398	0.484803	0.487021	0.49076	0.493204	0.489885	0.485494	0.490977	0.499913	0.497286	0.488789	0.487514	0.488389	0.484863	0.484067	0.488404	0.491216	0.492337	0.494313	0.494338	0.492501	0.491616	0.490066	0.488692	0.491967	0.496202	0.494561	0.489967	0.486696	0.482058	0.477397	0.47976	0.487345
0.499101	0.495434	0.498743	0.504104	0.501669	0.498089	0.504402	0.513711	0.514012	0.507821	0.501706	0.495414	0.490935	0.493343	0.500262	0.503824	0.500281	0.492823	0.488878	0.491976	0.495828	0.493696	0.488484	0.485805	0.48598	0.48727	0.488584	0.49009	0.493822	0.496988	0.491357	0.480336	0.480374	0.492874	0.49842	0.490007	0.48382	0.488282	0.491273	0.485307	0.480225	0.484245	0.490871	0.491048	0.486761	0.485305	0.486292	0.48409	0.480746	0.483802
0.512848	0.505419	0.500003	0.510454	0.520242	0.513285	0.506397	0.512461	0.513961	0.501971	0.493715	0.495634	0.495755	0.494444	0.500103	0.504079	0.49625	0.487559	0.488173	0.487716	0.479547	0.475844	0.482033	0.486714	0.486382	0.489191	0.492847	0.488955	0.482573	0.481055	0.478807	0.473915	0.476872	0.487667	0.490966	0.48299	0.476567	0.476782	0.47656	0.475207	0.478942	0.485439	0.486795	0.484399	0.484395	0.484183	0.479488	0.476161	0.478878	0.480468
0.504497	0.502542	0.501859	0.505138	0.505452	0.504332	0.507959	0.510555	0.505632	0.499936	0.499036	0.497793	0.494242	0.494577	0.500265	0.503364	0.4984	0.491876	0.491975	0.493621	0.488744	0.483432	0.48475	0.486209	0.485436	0.490331	0.496208	0.490679	0.480555	0.478682	0.478869	0.474345	0.47508	0.484495	0.48885	0.482528	0.477234	0.480999	0.487405	0.487547	0.482175	0.479532	0.483804	0.489418	0.488889	0.482697	0.47774	0.477617	0.478874	0.478915
0.500524	0.499709	0.501633	0.504877	0.500604	0.496744	0.504368	0.509527	0.498924	0.489138	0.494265	0.50022	0.496779	0.494884	0.499641	0.502416	0.499639	0.494002	0.487108	0.483475	0.486375	0.488237	0.48221	0.477155	0.483293	0.491927	0.489177	0.480891	0.481314	0.485976	0.481662	0.473788	0.476734	0.486738	0.488829	0.481905	0.478171	0.482923	0.487866	0.485977	0.483738	0.489049	0.495116	0.491733	0.483265	0.479605	0.481034	0.482976	0.482827	0.479729
0.499736	0.500419	0.502075	0.507015	0.508493	0.50527	0.505488	0.507325	0.502665	0.497716	0.50004	0.501162	0.498161	0.502857	0.51221	0.509101	0.497927	0.495621	0.496157	0.487759	0.482473	0.488884	0.49028	0.480883	0.479665	0.489538	0.491466	0.483567	0.480085	0.481374	0.481041	0.48251	0.487797	0.492693	0.495376	0.493429	0.486559	0.484977	0.49165	0.491379	0.481451	0.481494	0.495257	0.503034	0.498246	0.491708	0.486291	0.479839	0.477344	0.480201
0.499233	0.499516	0.505407	0.512053	0.509102	0.50259	0.502788	0.5039	0.499148	0.494737	0.493498	0.490992	0.492091	0.502286	0.508985	0.500426	0.488613	0.488069	0.491922	0.489881	0.487398	0.49033	0.492307	0.489669	0.488981	0.4915	0.489419	0.482751	0.480662	0.483108	0.481219	0.477112	0.481918	0.493465	0.497734	0.492836	0.490374	0.493614	0.494309	0.489859	0.486423	0.487459	0.491364	0.496041	0.498787	0.497463	0.493963	0.491364	0.490063	0.490094
0.495106	0.496855	0.497731	0.505328	0.511701	0.505787	0.498057	0.499522	0.500947	0.497283	0.498231	0.503737	0.505429	0.506753	0.510482	0.507364	0.497636	0.492869	0.491702	0.487439	0.486928	0.492562	0.49264	0.487232	0.488362	0.492849	0.490658	0.486406	0.484956	0.480706	0.475607	0.478922	0.488269	0.494383	0.49459	0.490088	0.48559	0.488781	0.495724	0.493117	0.483428	0.481877	0.487775	0.488547	0.485261	0.485846	0.486334	0.482428	0.481763	0.487827
0.499454	0.496204	0.495387	0.499821	0.502894	0.503286	0.507626	0.51279	0.510758	0.506763	0.50617	0.50173	0.494774	0.497141	0.503375	0.500359	0.495326	0.496644	0.495173	0.491142	0.495986	0.499743	0.487944	0.477463	0.48606	0.49785	0.497274	0.493838	0.492219	0.485592	0.481057	0.488365	0.497037	0.496042	0.491186	0.487995	0.486569	0.490164	0.494442	0.489795	0.485792	0.49597	0.505139	0.497829	0.491637	0.497859	0.496489	0.483425	0.481594	0.491219
0.506801	0.498254	0.496664	0.507159	0.514202	0.50868	0.502951	0.504676	0.504298	0.498771	0.496593	0.497228	0.495436	0.497214	0.505242	0.507482	0.500216	0.495625	0.495718	0.491341	0.48707	0.491579	0.49453	0.487072	0.482899	0.490447	0.49528	0.490023	0.486785	0.489871	0.489513	0.484754	0.485484	0.492909	0.496764	0.492827	0.490623	0.496397	0.499753	0.492543	0.486475	0.491203	0.495438	0.490647	0.487547	0.492744	0.495717	0.488744	0.479172	0.478153
0.498141	0.497162	0.496495	0.504482	0.511382	0.508093	0.503989	0.505442	0.506399	0.504343	0.499127	0.490157	0.487727	0.49897	0.508016	0.50185	0.492669	0.490318	0.487625	0.483886	0.485992	0.489241	0.486145	0.481866	0.483981	0.490783	0.495232	0.492579	0.485948	0.483295	0.485515	0.486841	0.487158	0.489936	0.492385	0.491419	0.490997	0.492965	0.491407	0.484237	0.479917	0.484672	0.491398	0.490875	0.487266	0.489593	0.493979	0.49048	0.482071	0.480117
0.497792	0.493109	0.493858	0.498522	0.499574	0.500993	0.505021	0.503668	0.498453	0.499295	0.502267	0.499593	0.498867	0.504679	0.505609	0.498055	0.492601	0.491131	0.48757	0.484204	0.484003	0.482621	0.480095	0.48157	0.485982	0.489874	0.493907	0.496839	0.49526	0.490238	0.485437	0.484697	0.491616	0.500925	0.500334	0.491693	0.490548	0.497373	0.496332	0.48593	0.481916	0.489551	0.497672	0.498246	0.494846	0.493281	0.492548	0.487848	0.481729	0.483124
0.505309	0.501602	0.492937	0.488765	0.490928	0.498197	0.507293	0.510335	0.506918	0.504479	0.502244	0.496112	0.491362	0.491736	0.493828	0.498887	0.505846	0.502102	0.486445	0.477468	0.480656	0.481824	0.480218	0.486724	0.493996	0.489599	0.483262	0.486275	0.48876	0.483032	0.478742	0.480024	0.480381	0.483036	0.493366	0.499685	0.493198	0.488548	0.495631	0.498168	0.486569	0.479331	0.488572	0.49815	0.494538	0.487708	0.488124	0.490391	0.488739	0.487462
0.497451	0.500473	0.499441	0.497576	0.500151	0.504077	0.503471	0.501594	0.504176	0.507131	0.504615	0.500253	0.498917	0.498902	0.499206	0.50132	0.501824	0.496063	0.487138	0.48172	0.481821	0.485656	0.490397	0.492267	0.489319	0.484893	0.484486	0.487727	0.487804	0.482511	0.478598	0.480512	0.485732	0.491891	0.495069	0.490245	0.485328	0.492046	0.499137	0.490581	0.480888	0.488335	0.497973	0.493628	0.488489	0.491841	0.491191	0.484196	0.483488	0.488776
0.509408	0.505142	0.495311	0.498873	0.508061	0.503969	0.493968	0.495395	0.502757	0.501652	0.493875	0.488982	0.490035	0.495826	0.5023	0.503808	0.501214	0.498651	0.493626	0.486271	0.485792	0.490387	0.485628	0.475811	0.480026	0.492449	0.491465	0.481605	0.480289	0.481805	0.475865	0.474011	0.485326	0.496137	0.494372	0.487759	0.487642	0.49297	0.495218	0.491547	0.488916	0.493155	0.49958	0.501416	0.499582	0.497196	0.493897	0.489609	0.48586	0.48406
0.506407	0.499875	0.495955	0.503631	0.510516	0.505401	0.497147	0.497599	0.502314	0.502989	0.503018	0.506326	0.50745	0.504016	0.501461	0.499806	0.494426	0.489121	0.489204	0.488359	0.481138	0.47651	0.481424	0.487212	0.487666	0.490593	0.49818	0.498328	0.487185	0.478045	0.478642	0.481568	0.483421	0.489567	0.495748	0.492001	0.485745	0.490396	0.496928	0.49091	0.482999	0.487633	0.495243	0.495114	0.494398	0.495757	0.491372	0.484386	0.483552	0.485233
0.505818	0.503909	0.504505	0.505179	0.501783	0.497311	0.497439	0.501271	0.503305	0.502781	0.503123	0.504342	0.505532	0.509038	0.511965	0.505492	0.491845	0.484058	0.483867	0.482703	0.482415	0.488633	0.492994	0.487662	0.481564	0.48202	0.4823	0.479802	0.480871	0.48324	0.479549	0.475656	0.481809	0.491856	0.491434	0.481385	0.4765	0.482669	0.489548	0.489074	0.487079	0.489658	0.493312	0.495443	0.497403	0.494767	0.484365	0.476984	0.482343	0.491659
0.501623	0.501232	0.500887	0.501421	0.501298	0.500861	0.503066	0.507127	0.508195	0.505634	0.504182	0.505339	0.505208	0.501394	0.495994	0.492923	0.494655	0.49787	0.495057	0.486655	0.483156	0.487298	0.488284	0.48203	0.478684	0.482567	0.485428	0.484351	0.48492	0.485773	0.480992	0.475284	0.477793	0.48544	0.488092	0.48533	0.485673	0.491758	0.495563	0.490436	0.48192	0.480418	0.486282	0.490511	0.488734	0.485768	0.485846	0.486198	0.484007	0.483429
0.488789	0.486107	0.49473	0.503079	0.501582	0.500767	0.507351	0.511259	0.507924	0.505541	0.505609	0.502365	0.498969	0.500708	0.501772	0.497235	0.492192	0.489346	0.487296	0.489513	0.49604	0.498139	0.493335	0.488065	0.484658	0.483481	0.487338	0.492181	0.491001	0.48733	0.486431	0.485424	0.485913	0.493364	0.498765	0.490896	0.481453	0.485204	0.491537	0.487892	0.485212	0.491774	0.495383	0.491831	0.492794	0.497038	0.49333	0.487245	0.489327	0.493119
0.501245	0.502257	0.498028	0.501219	0.506649	0.508396	0.510053	0.510262	0.505987	0.503206	0.504437	0.502524	0.497591	0.498529	0.503053	0.499579	0.491484	0.494111	0.503495	0.498275	0.479971	0.47509	0.489112	0.498869	0.494713	0.489705	0.490221	0.491879	0.493854	0.495071	0.492039	0.488441	0.490538	0.496031	0.498982	0.498164	0.496299	0.496405	0.497245	0.494633	0.490968	0.492565	0.496461	0.496116	0.493947	0.491944	0.48615	0.482192	0.490149	0.500254
0.499971	0.497773	0.499	0.505776	0.507546	0.502612	0.500413	0.501903	0.500026	0.494611	0.49109	0.49099	0.491349	0.489733	0.488206	0.49014	0.492859	0.492132	0.490842	0.490809	0.486758	0.480201	0.48023	0.484467	0.484109	0.48402	0.490742	0.494429	0.487127	0.47853	0.477133	0.479596	0.484713	0.493238	0.497483	0.49339	0.491438	0.49758	0.501207	0.495973	0.49114	0.492324	0.492946	0.490625	0.4919	0.497875	0.500656	0.495976	0.490285	0.491372
0.50775	0.507813	0.514102	0.515751	0.510196	0.508593	0.513385	0.514147	0.509037	0.506202	0.505172	0.500448	0.496048	0.496042	0.495038	0.492221	0.49421	0.497741	0.493301	0.484309	0.480374	0.480611	0.481017	0.48346	0.486724	0.486382	0.485757	0.488744	0.488893	0.483217	0.481756	0.489251	0.497468	0.501891	0.50352	0.49965	0.493509	0.494638	0.497212	0.488498	0.478852	0.484951	0.495914	0.493955	0.486072	0.485657	0.489117	0.488083	0.482783	0.47833
0.505569	0.501716	0.504615	0.50444	0.496732	0.494152	0.504188	0.511105	0.502348	0.493675	0.498532	0.500801	0.49005	0.485125	0.495296	0.503012	0.500195	0.496334	0.492026	0.483761	0.479538	0.482804	0.484592	0.483316	0.486711	0.494322	0.498411	0.495736	0.48823	0.480257	0.476751	0.479443	0.487342	0.497149	0.500304	0.49236	0.484968	0.489625	0.496889	0.493999	0.487326	0.486084	0.487356	0.49118	0.500046	0.502271	0.49038	0.481506	0.486819	0.49121
0.492975	0.492922	0.498395	0.50284	0.505532	0.508794	0.509871	0.506916	0.503411	0.50073	0.49657	0.492768	0.494068	0.498319	0.498377	0.494549	0.494014	0.496737	0.494915	0.488311	0.485772	0.488944	0.489234	0.484207	0.482615	0.48846	0.493178	0.489775	0.482733	0.478108	0.476504	0.479972	0.490658	0.500574	0.499449	0.491994	0.490705	0.495638	0.497749	0.49585	0.494534	0.493261	0.491699	0.494809	0.500589	0.49945	0.493724	0.494033	0.496177	0.491721
0.495397	0.497905	0.495555	0.497221	0.503105	0.503243	0.502349	0.510562	0.517682	0.510245	0.498878	0.499372	0.50556	0.504183	0.496815	0.491489	0.49034	0.491831	0.492645	0.490719	0.490597	0.494385	0.49415	0.488353	0.487394	0.490548	0.486431	0.479989	0.483386	0.488467	0.484412	0.482793	0.494158	0.505926	0.50496	0.497414	0.495029	0.498607	0.500463	0.497738	0.496825	0.500225	0.502035	0.50287	0.506925	0.506038	0.496376	0.493189	0.499762	0.498639
0.498285	0.496704	0.498084	0.50932	0.518009	0.513309	0.500871	0.49294	0.496395	0.504698	0.504104	0.496756	0.49872	0.508712	0.509469	0.500066	0.493876	0.493503	0.494134	0.495225	0.495298	0.49353	0.493928	0.49411	0.487778	0.48301	0.490032	0.497486	0.492554	0.487089	0.493627	0.500924	0.498641	0.496437	0.499607	0.498128	0.4919	0.492875	0.498295	0.496897	0.49469	0.500165	0.503623	0.499784	0.498666	0.498634	0.490178	0.483529	0.489749	0.496085
0.493813	0.491362	0.494837	0.499845	0.500526	0.5018	0.5059	0.504176	0.496329	0.493745	0.496257	0.495627	0.498223	0.508513	0.50827	0.490421	0.480603	0.491173	0.499524	0.494956	0.493426	0.497202	0.493233	0.486118	0.488202	0.4936	0.49307	0.491541	0.492716	0.490584	0.485744	0.488598	0.500654	0.509473	0.50661	0.498245	0.494676	0.498484	0.504944	0.507872	0.505175	0.501183	0.501098	0.504141	0.50584	0.50443	0.501617	0.498688	0.494649	0.490432
0.496302	0.497752	0.496188	0.502142	0.510885	0.509414	0.502548	0.500659	0.500115	0.496577	0.493993	0.493729	0.494979	0.49842	0.498506	0.490147	0.483312	0.488495	0.496147	0.492829	0.485181	0.487752	0.498095	0.501661	0.495421	0.490618	0.493358	0.497679	0.498266	0.495857	0.492171	0.491321	0.498443	0.508177	0.508209	0.499675	0.497037	0.504615	0.51032	0.505686	0.498156	0.498437	0.504772	0.507369	0.503692	0.499906	0.499016	0.497689	0.495099	0.495828
0.49289	0.487692	0.491316	0.495688	0.496566	0.503194	0.51031	0.502966	0.492458	0.497887	0.506308	0.500254	0.493073	0.496165	0.49577	0.488631	0.490544	0.500091	0.50114	0.495697	0.496685	0.502699	0.504047	0.498527	0.491293	0.488693	0.491617	0.494163	0.493317	0.492035	0.490873	0.489818	0.493746	0.502061	0.504529	0.498456	0.494082	0.495973	0.496253	0.491851	0.492491	0.502946	0.511291	0.508266	0.5035	0.505298	0.505055	0.499518	0.499609	0.504544
0.497404	0.496082	0.491361	0.499164	0.513689	0.513459	0.499935	0.492599	0.49551	0.499714	0.502485	0.502983	0.49851	0.494472	0.497378	0.500343	0.49619	0.492956	0.496417	0.495765	0.485374	0.47912	0.486333	0.495109	0.493384	0.487419	0.488127	0.493602	0.494296	0.487534	0.480657	0.482041	0.491979	0.502644	0.506052	0.50211	0.498186	0.498698	0.498824	0.494786	0.492708	0.496968	0.501281	0.502022	0.503946	0.505499	0.499932	0.492852	0.494992	0.501534
0.491942	0.493043	0.497635	0.501895	0.504977	0.506992	0.506799	0.503862	0.501127	0.501985	0.503922	0.501842	0.497046	0.494574	0.494638	0.494567	0.49493	0.497824	0.500996	0.497403	0.485404	0.476799	0.481663	0.490463	0.490918	0.489651	0.493987	0.494495	0.486124	0.478271	0.474676	0.473618	0.480842	0.495054	0.50161	0.497737	0.495614	0.497887	0.498301	0.496804	0.494955	0.492662	0.493751	0.498538	0.500654	0.500757	0.504437	0.507151	0.502553	0.496296
0.506754	0.497444	0.486521	0.49199	0.506056	0.512459	0.509107	0.504094	0.50455	0.508181	0.50447	0.492363	0.485484	0.49022	0.496952	0.498394	0.497482	0.497421	0.49764	0.496016	0.491083	0.485495	0.483041	0.483213	0.485641	0.490858	0.493412	0.490632	0.491409	0.496049	0.489645	0.476388	0.482222	0.50482	0.511502	0.498867	0.495551	0.503382	0.499355	0.488481	0.49199	0.500989	0.497419	0.491981	0.497377	0.502082	0.498962	0.497674	0.499101	0.497056
0.49837	0.483653	0.48917	0.500427	0.503196	0.505611	0.508306	0.503902	0.50136	0.50699	0.506304	0.495885	0.493633	0.50158	0.503531	0.498694	0.496859	0.496126	0.493747	0.493185	0.490594	0.48381	0.485021	0.498096	0.507593	0.506493	0.503294	0.499794	0.493481	0.490931	0.4946	0.496375	0.496138	0.50161	0.50943	0.51113	0.509348	0.508403	0.504139	0.497193	0.496979	0.503052	0.503758	0.49908	0.501158	0.508323	0.506296	0.498648	0.503459	0.516151
0.507144	0.505506	0.497877	0.497084	0.506881	0.513794	0.507369	0.497453	0.496442	0.498362	0.494583	0.491195	0.493445	0.496244	0.498857	0.503876	0.505406	0.50065	0.497368	0.495881	0.488991	0.482151	0.484578	0.489928	0.491328	0.494566	0.499204	0.495799	0.487951	0.485588	0.483706	0.477557	0.478875	0.491752	0.500845	0.500293	0.500896	0.502772	0.497095	0.490762	0.4946	0.500564	0.499099	0.496677	0.497621	0.497582	0.499879	0.507173	0.508348	0.500798
0.502151	0.496598	0.500063	0.509245	0.510197	0.508751	0.512682	0.509968	0.496585	0.488683	0.491298	0.494612	0.498768	0.50674	0.50901	0.501332	0.494546	0.493886	0.493102	0.49107	0.492847	0.497408	0.499041	0.49739	0.497673	0.501143	0.501261	0.495179	0.491493	0.494093	0.49147	0.480309	0.478728	0.494142	0.506144	0.502278	0.496879	0.499297	0.50072	0.499053	0.501212	0.504348	0.502998	0.501683	0.503208	0.503181	0.501222	0.500191	0.499985	0.501925
0.494742	0.502811	0.505629	0.502656	0.505428	0.512699	0.510447	0.499335	0.493675	0.494964	0.493778	0.491664	0.49681	0.504876	0.504106	0.495145	0.489862	0.491619	0.491812	0.487937	0.488127	0.494032	0.497646	0.497624	0.500066	0.504274	0.504774	0.50223	0.499499	0.495966	0.493193	0.494714	0.498331	0.500031	0.501485	0.503868	0.503364	0.500033	0.499516	0.502368	0.503332	0.501249	0.500022	0.501307	0.502545	0.50138	0.499074	0.498682	0.500994	0.50409
0.498921	0.490712	0.494626	0.505895	0.510167	0.510969	0.513151	0.508103	0.49713	0.494678	0.4993	0.498484	0.496607	0.501349	0.501787	0.492316	0.488481	0.496092	0.500405	0.496326	0.493211	0.491987	0.488678	0.488858	0.496125	0.502405	0.501882	0.498356	0.495522	0.493525	0.493433	0.496127	0.500318	0.504965	0.508753	0.508021	0.501701	0.496015	0.497467	0.503706	0.50749	0.50687	0.505612	0.505727	0.505308	0.503663	0.503579	0.505802	0.505495	0.499723
0.50372	0.503595	0.503074	0.503791	0.505224	0.506241	0.506624	0.50506	0.502161	0.501906	0.504708	0.506572	0.506107	0.503604	0.497819	0.49115	0.488817	0.489006	0.486441	0.485451	0.493491	0.503816	0.502994	0.493733	0.490822	0.496374	0.499656	0.498318	0.497944	0.496566	0.491528	0.491202	0.499836	0.506307	0.503348	0.498289	0.49602	0.493248	0.49209	0.498425	0.508469	0.512851	0.509831	0.505048	0.503404	0.505338	0.506923	0.50414	0.499713	0.500468
0.490428	0.495591	0.501255	0.497331	0.49446	0.501859	0.507999	0.505116	0.50219	0.502436	0.500496	0.500559	0.506384	0.507011	0.498131	0.494016	0.5005	0.505213	0.502303	0.498055	0.49518	0.494005	0.496443	0.497794	0.494214	0.494505	0.501634	0.501216	0.490366	0.487609	0.497269	0.501905	0.49889	0.503057	0.511929	0.509107	0.497926	0.495873	0.503286	0.506857	0.504569	0.504029	0.505965	0.506562	0.506083	0.504587	0.500894	0.499459	0.504048	0.507695
0.492543	0.491849	0.497646	0.505655	0.506645	0.501265	0.500359	0.504712	0.505331	0.502478	0.500574	0.49716	0.494352	0.497696	0.500144	0.495082	0.492553	0.498672	0.502798	0.498143	0.490621	0.487488	0.491445	0.49648	0.492909	0.4863	0.489335	0.494579	0.490063	0.486205	0.49159	0.494896	0.494607	0.50085	0.504498	0.494447	0.486708	0.493249	0.498636	0.495336	0.49633	0.502796	0.503292	0.499656	0.500799	0.505025	0.506086	0.502468	0.49762	0.497415
0.498768	0.49775	0.497636	0.502828	0.505597	0.500429	0.496587	0.50076	0.5052	0.505172	0.505725	0.50741	0.507438	0.507979	0.508053	0.504203	0.502504	0.507383	0.508787	0.501213	0.493893	0.490212	0.484909	0.481475	0.485666	0.492938	0.499107	0.503921	0.501895	0.492799	0.489499	0.496019	0.500984	0.501911	0.505695	0.508644	0.506388	0.507226	0.512834	0.512272	0.505528	0.502566	0.503017	0.503315	0.507235	0.513271	0.514706	0.51327	0.511282	0.504743
0.5035	0.501025	0.501445	0.502856	0.501039	0.501806	0.50766	0.509255	0.503559	0.499758	0.500408	0.499109	0.497141	0.501019	0.507374	0.507472	0.501448	0.496675	0.496344	0.496664	0.494693	0.493668	0.496263	0.498512	0.497281	0.494857	0.491906	0.488963	0.49145	0.497814	0.497343	0.492544	0.497148	0.506835	0.506389	0.499717	0.498476	0.499765	0.500656	0.505681	0.509459	0.505269	0.502797	0.507013	0.505527	0.498372	0.50123	0.510512	0.509184	0.500552
0.492985	0.500218	0.504626	0.498493	0.4925	0.501621	0.513694	0.509647	0.498237	0.494328	0.491918	0.487507	0.492631	0.50471	0.505821	0.497166	0.495452	0.499544	0.496665	0.489289	0.487163	0.489464	0.492418	0.495936	0.497376	0.495706	0.496021	0.498709	0.498454	0.497271	0.500005	0.502111	0.499964	0.500428	0.505836	0.508011	0.506272	0.509258	0.51456	0.510254	0.498163	0.493081	0.499119	0.506163	0.508091	0.508448	0.5099	0.510806	0.510998	0.511166
0.496799	0.498017	0.494943	0.494972	0.501838	0.508711	0.510783	0.508902	0.502471	0.493236	0.487949	0.489729	0.495984	0.502535	0.504606	0.502325	0.501507	0.501534	0.497321	0.493181	0.493407	0.491679	0.489057	0.495866	0.50589	0.5045	0.498177	0.499936	0.503787	0.501132	0.496126	0.492934	0.4927	0.496858	0.499292	0.496249	0.499588	0.511581	0.512253	0.498938	0.495325	0.505076	0.508913	0.506228	0.507754	0.507148	0.50109	0.502563	0.51057	0.508984
0.499818	0.497345	0.49257	0.494835	0.499554	0.49962	0.498802	0.498041	0.49304	0.489592	0.495188	0.50182	0.500761	0.499232	0.502902	0.502832	0.494583	0.487365	0.485892	0.485945	0.488291	0.49508	0.499453	0.497461	0.496699	0.500076	0.500094	0.495742	0.493762	0.493884	0.492587	0.493201	0.496495	0.495708	0.491199	0.492001	0.49858	0.502537	0.502077	0.501627	0.501654	0.500559	0.499259	0.498584	0.499263	0.50266	0.506532	0.507591	0.508492	0.511128
0.505486	0.505231	0.495709	0.493954	0.499604	0.50299	0.502804	0.498929	0.49303	0.493621	0.499618	0.499343	0.495932	0.501183	0.507429	0.501928	0.4946	0.49875	0.505299	0.501397	0.493422	0.493806	0.500811	0.503833	0.501009	0.500656	0.505355	0.50689	0.501989	0.498267	0.498693	0.498012	0.49739	0.501576	0.503879	0.497352	0.492187	0.498021	0.504577	0.502102	0.498717	0.50028	0.500788	0.501343	0.507561	0.510708	0.502861	0.496925	0.50316	0.508758
0.499719	0.496493	0.502271	0.504322	0.499891	0.500473	0.503498	0.501054	0.500357	0.503233	0.497629	0.487594	0.489874	0.499664	0.501528	0.498359	0.49659	0.492145	0.489157	0.496499	0.504987	0.502769	0.498107	0.500431	0.504515	0.506962	0.510172	0.510727	0.50673	0.504078	0.503523	0.500651	0.498151	0.499123	0.499043	0.497351	0.499875	0.5047	0.504306	0.500538	0.501287	0.506602	0.509775	0.507637	0.502813	0.49969	0.501424	0.507061	0.510917	0.509263
0.502899	0.491103	0.492693	0.510524	0.51824	0.505055	0.491881	0.493021	0.49947	0.502352	0.501101	0.495901	0.493196	0.500719	0.509422	0.506553	0.5009	0.505422	0.510451	0.502185	0.489414	0.489122	0.49966	0.505306	0.501313	0.499187	0.504771	0.508498	0.505049	0.502381	0.504099	0.50361	0.498358	0.49329	0.492627	0.496308	0.500234	0.500728	0.499716	0.499147	0.496648	0.494082	0.497198	0.503331	0.505435	0.5046	0.504159	0.501984	0.498703	0.499621
0.507201	0.499363	0.493049	0.492208	0.49217	0.48992	0.490839	0.495082	0.496306	0.496192	0.499404	0.501442	0.498296	0.494885	0.49559	0.499051	0.501042	0.497143	0.4909	0.49325	0.502831	0.503913	0.493063	0.484889	0.487103	0.49221	0.493526	0.493325	0.496314	0.501333	0.501812	0.497228	0.495205	0.495918	0.492074	0.487785	0.491881	0.497107	0.494532	0.492953	0.498615	0.501263	0.497044	0.495405	0.499017	0.503059	0.505884	0.504835	0.498763	0.49552
0.509165	0.508063	0.498082	0.49137	0.491715	0.495794	0.499384	0.498417	0.496423	0.501003	0.505969	0.499358	0.489231	0.491625	0.499936	0.498657	0.494718	0.502532	0.512805	0.508041	0.495167	0.492333	0.496869	0.495949	0.493332	0.497079	0.500851	0.500726	0.503907	0.507101	0.499797	0.490916	0.495322	0.503283	0.498854	0.491165	0.496105	0.506157	0.505174	0.497624	0.499158	0.507573	0.507801	0.501153	0.502346	0.510703	0.512948	0.508714	0.506843	0.506497
0.510943	0.496098	0.487389	0.491036	0.494429	0.49465	0.495817	0.493973	0.490989	0.496634	0.505004	0.502252	0.493754	0.492161	0.495687	0.499109	0.502076	0.501471	0.497698	0.497274	0.497554	0.49173	0.486205	0.487994	0.491243	0.493214	0.498728	0.505248	0.507538	0.506762	0.50192	0.493339	0.492161	0.501279	0.504144	0.494707	0.490822	0.501261	0.510034	0.505354	0.497525	0.498723	0.504974	0.507703	0.508364	0.510255	0.509035	0.503906	0.502711	0.505107
0.509746	0.503011	0.497639	0.499267	0.50109	0.499172	0.496423	0.493679	0.491994	0.496099	0.504564	0.507855	0.504123	0.5028	0.505911	0.503175	0.493504	0.490526	0.496539	0.496031	0.486736	0.486165	0.496206	0.498791	0.493864	0.498284	0.507685	0.505927	0.500894	0.505801	0.508614	0.499288	0.493806	0.501874	0.509065	0.507602	0.507041	0.509929	0.508955	0.504086	0.500992	0.501969	0.507172	0.513067	0.512825	0.508476	0.509225	0.512685	0.509461	0.50438
0.495126	0.491398	0.486749	0.49225	0.497555	0.495065	0.496359	0.502458	0.499853	0.492842	0.495639	0.502379	0.503145	0.504033	0.505349	0.497122	0.486752	0.489193	0.495494	0.491689	0.488854	0.498285	0.505583	0.499367	0.493808	0.499349	0.503712	0.499841	0.49936	0.504254	0.500601	0.491021	0.494886	0.509473	0.511341	0.498186	0.490052	0.492616	0.494475	0.493582	0.497483	0.504552	0.506239	0.50308	0.503108	0.506496	0.505729	0.501476	0.502453	0.507783
0.489966	0.497197	0.504734	0.505803	0.5011	0.499599	0.50415	0.504632	0.496738	0.492665	0.498879	0.505262	0.506307	0.505458	0.499623	0.488603	0.484958	0.490826	0.492504	0.489548	0.493717	0.501571	0.502537	0.499447	0.49725	0.494199	0.492716	0.495426	0.497068	0.497063	0.501764	0.508096	0.507822	0.503116	0.498318	0.491895	0.488847	0.497108	0.507501	0.505795	0.499682	0.502475	0.505026	0.497566	0.494498	0.503278	0.504341	0.492839	0.493161	0.508274
0.496749	0.497756	0.501388	0.505655	0.504737	0.49954	0.500658	0.507511	0.505453	0.496021	0.497516	0.508039	0.507582	0.496577	0.492097	0.494184	0.491259	0.484999	0.483888	0.487659	0.492496	0.497262	0.500113	0.500037	0.500018	0.501318	0.499613	0.493017	0.488014	0.489795	0.494096	0.497794	0.504354	0.509485	0.504043	0.49628	0.499669	0.504989	0.500707	0.498584	0.505709	0.508376	0.504562	0.507102	0.512427	0.509162	0.502423	0.50006	0.500301	0.502565
0.506266	0.499482	0.501285	0.508376	0.506797	0.500132	0.497494	0.494923	0.491129	0.492248	0.495382	0.494882	0.494746	0.49708	0.496908	0.493415	0.48971	0.487289	0.487669	0.489556	0.488945	0.487739	0.489458	0.490519	0.489481	0.49053	0.490861	0.48534	0.479976	0.481571	0.487543	0.49549	0.503326	0.503229	0.49406	0.486315	0.485364	0.488136	0.492573	0.494385	0.490239	0.489527	0.498943	0.505315	0.500877	0.500186	0.507401	0.504866	0.492325	0.491672
0.50358	0.504137	0.504777	0.505092	0.498196	0.48973	0.491278	0.497056	0.494255	0.487037	0.486492	0.491118	0.494326	0.495564	0.495844	0.495672	0.496418	0.496084	0.492001	0.488015	0.488173	0.489903	0.491446	0.494742	0.498945	0.501795	0.502456	0.498406	0.490686	0.488491	0.494984	0.500314	0.50001	0.501493	0.50475	0.500066	0.490184	0.48998	0.500084	0.504943	0.500352	0.498401	0.502384	0.502835	0.500071	0.50297	0.507098	0.503034	0.498938	0.505694
0.499098	0.5027	0.505298	0.504977	0.502159	0.497717	0.493799	0.491704	0.490667	0.49152	0.493836	0.493103	0.4912	0.49645	0.50452	0.502844	0.496935	0.50051	0.505289	0.497211	0.487337	0.48959	0.492538	0.487209	0.488867	0.501947	0.504996	0.493264	0.489345	0.497776	0.499656	0.495156	0.49954	0.505854	0.500289	0.49361	0.49647	0.496267	0.488343	0.488683	0.498591	0.501424	0.497559	0.500242	0.505804	0.503072	0.495979	0.493647	0.495668	0.496981
0.500076	0.485744	0.485276	0.496049	0.501536	0.498912	0.499337	0.505385	0.505886	0.498858	0.495885	0.496911	0.493312	0.492852	0.50219	0.505347	0.496954	0.496598	0.505322	0.502572	0.491414	0.489893	0.494236	0.496047	0.500888	0.504788	0.496942	0.487948	0.491889	0.497889	0.494235	0.491291	0.497571	0.504545	0.505429	0.503096	0.500429	0.499651	0.502377	0.503855	0.500428	0.499032	0.504023	0.506652	0.502453	0.500183	0.501927	0.499257	0.495321	0.500807
0.499416	0.493475	0.491152	0.495759	0.500174	0.501103	0.503464	0.505971	0.501613	0.495948	0.497348	0.495347	0.484015	0.483163	0.498633	0.50486	0.496585	0.497351	0.504744	0.497456	0.485838	0.48746	0.487276	0.477223	0.480409	0.498966	0.503449	0.490832	0.487436	0.496226	0.498964	0.495644	0.4975	0.501894	0.501788	0.499329	0.498216	0.498797	0.50109	0.503938	0.505498	0.50492	0.501129	0.496354	0.496811	0.501086	0.50036	0.495837	0.496256	0.499724
0.495665	0.488364	0.489557	0.494192	0.493767	0.492076	0.495729	0.500027	0.499333	0.496955	0.495248	0.492615	0.492257	0.497095	0.500736	0.497661	0.493362	0.494637	0.499869	0.503849	0.503774	0.499002	0.491193	0.485862	0.488703	0.496421	0.497711	0.490937	0.488388	0.492453	0.490199	0.482607	0.485515	0.494747	0.492096	0.483328	0.486092	0.495137	0.498129	0.499245	0.501382	0.498558	0.4945	0.496601	0.500128	0.500253	0.498629	0.493045	0.485709	0.487713
0.499716	0.490895	0.481203	0.486358	0.497089	0.497251	0.494176	0.496594	0.496219	0.492523	0.495661	0.500723	0.496534	0.489622	0.491255	0.497181	0.497627	0.494318	0.496893	0.505382	0.506831	0.496519	0.486863	0.485348	0.486281	0.48792	0.491775	0.493281	0.492873	0.495137	0.493023	0.482824	0.479814	0.489494	0.494099	0.487425	0.484521	0.491404	0.500668	0.508104	0.509571	0.500651	0.489447	0.48799	0.494114	0.499084	0.500712	0.49941	0.496297	0.495638
0.496212	0.487855	0.480595	0.485584	0.496545	0.500686	0.498637	0.498304	0.49994	0.500348	0.500518	0.500749	0.500321	0.50228	0.505618	0.502645	0.496386	0.499835	0.509139	0.507236	0.496346	0.492589	0.49558	0.496474	0.498083	0.500487	0.494908	0.48718	0.491845	0.501343	0.499293	0.492591	0.494676	0.498533	0.494035	0.486991	0.485638	0.49066	0.500618	0.510993	0.513867	0.506642	0.495351	0.490135	0.496855	0.507103	0.506424	0.497856	0.497292	0.504401
0.48571	0.501596	0.511431	0.506487	0.503222	0.506004	0.503261	0.494588	0.488676	0.489421	0.495953	0.501543	0.49962	0.497034	0.502244	0.507138	0.503457	0.499362	0.500905	0.501054	0.497281	0.495167	0.49364	0.489054	0.487507	0.493574	0.497596	0.492129	0.48771	0.494268	0.502362	0.501493	0.498568	0.500171	0.49889	0.492453	0.490862	0.495635	0.498852	0.501739	0.507943	0.509665	0.502567	0.49603	0.495654	0.497063	0.498379	0.499762	0.499057	0.498187
0.498815	0.492567	0.484625	0.489202	0.496566	0.497892	0.500601	0.5041	0.501065	0.497072	0.496336	0.493753	0.495687	0.508488	0.514262	0.502797	0.497586	0.51027	0.515983	0.50348	0.495721	0.503171	0.508001	0.50177	0.497008	0.500529	0.504382	0.502628	0.499983	0.50227	0.50606	0.503626	0.496394	0.493327	0.495168	0.494335	0.491529	0.495391	0.504945	0.510463	0.511051	0.512925	0.513139	0.50555	0.498724	0.503914	0.510775	0.503825	0.494282	0.500743
0.502249	0.50869	0.508587	0.504004	0.498263	0.496838	0.501542	0.504878	0.500498	0.494448	0.495568	0.501586	0.505173	0.506345	0.50809	0.507286	0.501838	0.498572	0.50123	0.501415	0.494296	0.488553	0.489714	0.4919	0.492114	0.492859	0.492227	0.489923	0.492751	0.499933	0.500662	0.494216	0.491117	0.493084	0.493071	0.491115	0.491833	0.493332	0.492646	0.49379	0.499436	0.503223	0.500129	0.496383	0.499314	0.505054	0.505731	0.501523	0.497878	0.497749
0.50475	0.497317	0.497041	0.501162	0.498799	0.495411	0.499567	0.500007	0.489399	0.486269	0.499604	0.507929	0.50174	0.500117	0.507778	0.507637	0.499474	0.496765	0.49675	0.493098	0.493943	0.501547	0.504366	0.500432	0.499239	0.501458	0.500374	0.496186	0.493796	0.494423	0.496213	0.497641	0.498652	0.499516	0.49846	0.494227	0.490755	0.492158	0.495668	0.498193	0.502884	0.509761	0.511336	0.506404	0.503331	0.503856	0.501028	0.495106	0.493655	0.497385
0.506018	0.507617	0.505475	0.501264	0.498134	0.501721	0.505259	0.497259	0.488729	0.497203	0.510054	0.506141	0.495883	0.497747	0.503254	0.500082	0.495938	0.497641	0.500148	0.502297	0.505117	0.502826	0.495083	0.491258	0.494154	0.498069	0.500216	0.49965	0.495553	0.492398	0.493603	0.49527	0.496833	0.502531	0.507557	0.503732	0.496278	0.494466	0.495708	0.495124	0.496658	0.503858	0.511823	0.513652	0.508609	0.502003	0.497319	0.492183	0.486938	0.488592
0.499262	0.497738	0.496604	0.497212	0.499279	0.500735	0.500943	0.502264	0.503932	0.502409	0.499866	0.500527	0.50089	0.496012	0.48942	0.487327	0.490954	0.49806	0.504285	0.505907	0.505677	0.50757	0.507926	0.504168	0.502554	0.504079	0.49968	0.490134	0.488345	0.495553	0.499223	0.496042	0.495098	0.499798	0.503647	0.502366	0.499494	0.499613	0.501786	0.503179	0.505219	0.509314	0.510954	0.507335	0.50425	0.505218	0.503377	0.495397	0.491337	0.497837
0.504919	0.504853	0.495416	0.494037	0.502654	0.505927	0.500222	0.49683	0.501738	0.509265	0.51101	0.505433	0.498544	0.493298	0.487382	0.485574	0.494867	0.505322	0.502575	0.494551	0.495001	0.495156	0.484945	0.479258	0.489388	0.497177	0.489399	0.484413	0.495141	0.502572	0.493551	0.486176	0.493084	0.498321	0.490981	0.484904	0.489783	0.494849	0.491397	0.487191	0.491818	0.501479	0.504038	0.497056	0.493184	0.499424	0.50291	0.493493	0.484528	0.490459
0.496475	0.49322	0.494846	0.502142	0.500614	0.495634	0.500332	0.504964	0.500013	0.497333	0.501904	0.501927	0.496589	0.495939	0.497839	0.495366	0.493839	0.499859	0.507736	0.507786	0.499193	0.491113	0.491589	0.496194	0.495678	0.491562	0.489887	0.488507	0.486007	0.487561	0.491627	0.491845	0.492319	0.497378	0.4975	0.48814	0.482822	0.490158	0.501037	0.506887	0.507858	0.503742	0.496326	0.493953	0.499976	0.506304	0.506045	0.502407	0.501641	0.505243
0.502958	0.495386	0.493205	0.4998	0.504084	0.501759	0.501064	0.503658	0.502094	0.498384	0.50002	0.501206	0.494962	0.490964	0.495506	0.497619	0.495248	0.500455	0.508036	0.501448	0.488497	0.487173	0.49085	0.487139	0.484713	0.490328	0.49265	0.488198	0.487903	0.490927	0.486406	0.479	0.481905	0.491415	0.49333	0.486145	0.480112	0.48142	0.488078	0.495038	0.498506	0.498146	0.495257	0.490653	0.487473	0.490048	0.496176	0.499039	0.498197	0.4985
0.493946	0.48982	0.48885	0.494757	0.500453	0.500487	0.497546	0.495488	0.496564	0.50132	0.504069	0.49831	0.489791	0.490212	0.499064	0.506098	0.505356	0.496667	0.485739	0.484283	0.493457	0.497576	0.491324	0.489875	0.498251	0.502877	0.500212	0.499699	0.501227	0.498566	0.494336	0.4934	0.495156	0.497241	0.496262	0.491402	0.48963	0.494121	0.495824	0.491275	0.491338	0.499184	0.501395	0.491889	0.483982	0.488392	0.496048	0.495555	0.493894	0.501073
0.49568	0.490739	0.489189	0.497159	0.503676	0.501602	0.49786	0.495435	0.491265	0.489695	0.494125	0.496979	0.496688	0.503047	0.512931	0.510969	0.500564	0.499088	0.504673	0.503918	0.500513	0.503099	0.504083	0.496361	0.488926	0.490233	0.496061	0.499729	0.499978	0.498632	0.497774	0.498572	0.500602	0.50052	0.49437	0.486943	0.489675	0.500659	0.504395	0.498921	0.497643	0.501072	0.497256	0.488997	0.490181	0.499375	0.50333	0.500782	0.500826	0.503552
0.490642	0.492195	0.502021	0.505394	0.500971	0.500351	0.504668	0.503277	0.494175	0.487868	0.489515	0.492399	0.492902	0.497572	0.50883	0.517123	0.515349	0.508639	0.50309	0.498351	0.495297	0.495681	0.494693	0.489769	0.48938	0.497619	0.50387	0.500553	0.493655	0.488652	0.48477	0.484267	0.490112	0.497304	0.499139	0.496692	0.494354	0.492702	0.491282	0.492561	0.497646	0.50157	0.49889	0.492613	0.491145	0.496674	0.503	0.504778	0.502852	0.500597
0.490263	0.488538	0.496759	0.498712	0.496967	0.505711	0.515106	0.508575	0.49526	0.490617	0.491135	0.489465	0.48878	0.491787	0.494872	0.496386	0.498914	0.502944	0.504855	0.501463	0.493316	0.484706	0.481891	0.486291	0.490034	0.48774	0.487006	0.493849	0.500166	0.49942	0.496869	0.495746	0.494217	0.495394	0.500378	0.501596	0.497473	0.496192	0.498803	0.499309	0.499108	0.501851	0.502857	0.498681	0.495184	0.496677	0.499169	0.499279	0.499431	0.501741
0.487469	0.487318	0.490216	0.498212	0.505166	0.506756	0.507969	0.508086	0.501435	0.49514	0.496458	0.495373	0.488143	0.489571	0.501395	0.507464	0.50672	0.509142	0.509835	0.504235	0.502733	0.505206	0.497936	0.484996	0.482686	0.489005	0.493035	0.49601	0.499942	0.500029	0.497983	0.499785	0.503426	0.504996	0.50514	0.503377	0.500401	0.501177	0.504212	0.50225	0.498652	0.501733	0.50571	0.50179	0.497644	0.502203	0.507627	0.505875	0.503563	0.507339
0.49131	0.497899	0.502186	0.500878	0.503835	0.509865	0.509666	0.503238	0.496635	0.493429	0.494646	0.49828	0.501255	0.503278	0.503361	0.499429	0.4963	0.500965	0.507944	0.506129	0.498677	0.497191	0.500197	0.497686	0.491836	0.492681	0.499168	0.502942	0.502094	0.497585	0.490567	0.489462	0.49871	0.504259	0.495557	0.486683	0.490458	0.496904	0.496943	0.496941	0.500338	0.503223	0.505439	0.506886	0.505308	0.503557	0.503083	0.499004	0.494468	0.499391
0.505481	0.504403	0.500723	0.495886	0.4912	0.495462	0.506775	0.50901	0.501057	0.4987	0.503698	0.504466	0.500788	0.498455	0.493996	0.48685	0.488259	0.502517	0.516221	0.516369	0.50666	0.499173	0.498088	0.497729	0.493667	0.490235	0.494472	0.504442	0.509396	0.504414	0.49755	0.496501	0.497941	0.497427	0.496981	0.496595	0.493675	0.492649	0.498633	0.50626	0.509234	0.509196	0.506123	0.498091	0.492881	0.498484	0.50594	0.502432	0.493614	0.494484
Classification performance for SNR = -13 dB, lines are training time, columns are testing time
0.504337	0.503239	0.501291	0.498662	0.495235	0.496068	0.499904	0.497572	0.490898	0.489532	0.491623	0.493534	0.500302	0.506425	0.499509	0.489967	0.495178	0.503927	0.498658	0.48925	0.490988	0.498723	0.501931	0.499062	0.493461	0.490511	0.491741	0.491373	0.489062	0.49212	0.498053	0.497384	0.493013	0.492938	0.49327	0.488424	0.483707	0.485072	0.490065	0.493353	0.492466	0.489888	0.490931	0.494864	0.494955	0.492357	0.49562	0.5022	0.500884	0.494985
0.502507	0.508218	0.506751	0.498775	0.494664	0.498087	0.503797	0.506255	0.504026	0.501369	0.500857	0.49773	0.493563	0.497411	0.503269	0.498941	0.494134	0.499419	0.501477	0.496006	0.499433	0.507479	0.502444	0.496432	0.504331	0.50676	0.492898	0.486219	0.495286	0.501448	0.502086	0.507732	0.511933	0.507352	0.502996	0.50377	0.504393	0.504341	0.504161	0.50108	0.499488	0.504588	0.508728	0.50437	0.49713	0.493256	0.492514	0.495714	0.502089	0.505861
0.500731	0.498882	0.499515	0.497765	0.495811	0.497502	0.500477	0.50379	0.510877	0.517122	0.511422	0.497995	0.494777	0.502828	0.505049	0.499437	0.500358	0.508023	0.511228	0.510976	0.511617	0.507868	0.501312	0.502983	0.509948	0.508229	0.498625	0.494517	0.499945	0.506872	0.508586	0.507664	0.510472	0.515209	0.514345	0.510326	0.511956	0.515472	0.510676	0.500881	0.495896	0.495869	0.497021	0.498278	0.497041	0.494307	0.497003	0.502729	0.500783	0.493598
0.506355	0.50975	0.503683	0.495893	0.500514	0.508347	0.504887	0.501267	0.508501	0.512479	0.505988	0.503989	0.508332	0.504271	0.495698	0.49658	0.499218	0.493944	0.494542	0.508447	0.516643	0.508284	0.497629	0.495024	0.496097	0.498117	0.500261	0.499175	0.497691	0.500637	0.504127	0.50673	0.514507	0.521929	0.515623	0.502342	0.500112	0.505475	0.503224	0.496742	0.497516	0.500819	0.498194	0.495849	0.499653	0.501367	0.49674	0.496083	0.502622	0.504061
0.49885	0.493235	0.493077	0.493686	0.496158	0.499896	0.497792	0.49407	0.500117	0.510039	0.510539	0.505549	0.504197	0.503509	0.501513	0.503412	0.507622	0.508437	0.506942	0.503631	0.497284	0.495309	0.501211	0.502415	0.495323	0.496029	0.505763	0.504813	0.493118	0.492262	0.504653	0.512691	0.511431	0.508486	0.504897	0.499188	0.495572	0.495675	0.495587	0.494835	0.495953	0.496674	0.494618	0.495196	0.501744	0.505024	0.497677	0.489672	0.492969	0.502242
0.504342	0.508258	0.505346	0.499202	0.498426	0.500181	0.497149	0.494969	0.499664	0.503442	0.50309	0.50616	0.509214	0.503501	0.496962	0.498121	0.499753	0.500813	0.509111	0.515484	0.507157	0.496611	0.498413	0.502717	0.501127	0.503558	0.511097	0.509762	0.499818	0.497678	0.506403	0.511274	0.505589	0.50054	0.505165	0.510817	0.505297	0.493332	0.489066	0.493421	0.494612	0.48869	0.484565	0.48839	0.49442	0.494176	0.48864	0.486152	0.489365	0.492778
0.494606	0.495683	0.499633	0.50243	0.504798	0.503989	0.499811	0.497831	0.49995	0.503514	0.50705	0.508302	0.506348	0.506937	0.51212	0.513265	0.508141	0.506898	0.511065	0.510513	0.504433	0.500983	0.501153	0.502384	0.506142	0.510809	0.511833	0.51007	0.5078	0.504468	0.502694	0.505672	0.509287	0.508627	0.506208	0.506609	0.509521	0.510216	0.506096	0.50231	0.502803	0.50165	0.498377	0.502913	0.509605	0.501966	0.490422	0.496679	0.509933	0.509587
0.504727	0.50675	0.507422	0.5095	0.512526	0.512938	0.511496	0.508218	0.501039	0.495498	0.49708	0.499126	0.497096	0.497364	0.500717	0.502139	0.503922	0.504852	0.497093	0.489278	0.497424	0.511523	0.512	0.50437	0.501642	0.501014	0.500828	0.505544	0.508417	0.502078	0.495145	0.494431	0.493633	0.491938	0.496417	0.504303	0.506633	0.502605	0.496181	0.491159	0.492151	0.496437	0.494623	0.489485	0.492115	0.496882	0.491866	0.486722	0.494543	0.503709
0.50944	0.50552	0.503091	0.500841	0.501089	0.506266	0.507666	0.502799	0.503422	0.508965	0.505765	0.497315	0.496608	0.499401	0.499216	0.502579	0.507252	0.502048	0.493821	0.495676	0.500252	0.498426	0.498749	0.50511	0.507135	0.502963	0.50138	0.502791	0.500627	0.494546	0.490551	0.493315	0.499363	0.500063	0.496335	0.497247	0.499997	0.496073	0.494138	0.503027	0.506594	0.493587	0.485119	0.495617	0.505088	0.50008	0.496071	0.500505	0.501378	0.49738
0.488657	0.48865	0.493743	0.49335	0.489335	0.496189	0.507804	0.505103	0.496566	0.500762	0.507141	0.503073	0.501968	0.508766	0.509246	0.506989	0.513786	0.515436	0.500403	0.489953	0.498803	0.509317	0.508855	0.507938	0.512231	0.514013	0.511237	0.510003	0.512259	0.514225	0.513016	0.509262	0.505463	0.504545	0.507829	0.511259	0.50892	0.5042	0.505713	0.50924	0.503063	0.49154	0.489547	0.497728	0.505632	0.509037	0.507345	0.499223	0.490879	0.492457
0.498409	0.505472	0.511345	0.508485	0.503144	0.50337	0.504301	0.501427	0.500135	0.501268	0.499044	0.496471	0.500857	0.508281	0.510888	0.509323	0.506092	0.500993	0.497344	0.497122	0.49446	0.488248	0.487961	0.495811	0.502375	0.504843	0.507522	0.507636	0.502213	0.498535	0.501309	0.504589	0.504509	0.503574	0.502474	0.501038	0.501318	0.502574	0.501698	0.499237	0.497512	0.496381	0.494892	0.492936	0.491544	0.493031	0.497101	0.499059	0.497094	0.495922
0.496002	0.49068	0.497825	0.503108	0.498877	0.499403	0.504418	0.500257	0.495042	0.501785	0.507216	0.49945	0.493427	0.500224	0.507382	0.504178	0.496597	0.493271	0.494459	0.495497	0.49546	0.497401	0.498291	0.492598	0.487312	0.491785	0.499402	0.502733	0.506996	0.510507	0.503583	0.493902	0.496665	0.505835	0.506857	0.501481	0.499464	0.503598	0.508943	0.507315	0.499426	0.497676	0.504073	0.505677	0.501025	0.499668	0.498448	0.492469	0.491029	0.495195
0.495029	0.493901	0.49573	0.494541	0.496486	0.499265	0.492002	0.484726	0.494646	0.508865	0.506502	0.498007	0.501405	0.509463	0.510363	0.508033	0.507052	0.505575	0.50418	0.504523	0.506463	0.509934	0.511604	0.507727	0.503052	0.503704	0.506189	0.504938	0.501307	0.500062	0.503884	0.508789	0.506976	0.500699	0.499768	0.501908	0.498781	0.49585	0.499785	0.503036	0.501568	0.501731	0.501975	0.497987	0.49788	0.50535	0.508981	0.505195	0.503209	0.503623
0.497922	0.494512	0.496025	0.498867	0.501713	0.503394	0.499233	0.495078	0.501212	0.508416	0.503483	0.497764	0.503854	0.508685	0.501806	0.496307	0.500199	0.503419	0.501554	0.500546	0.500609	0.497828	0.493346	0.490252	0.489853	0.492514	0.497456	0.503478	0.508614	0.509416	0.506273	0.50404	0.502499	0.497968	0.494103	0.495455	0.497621	0.497197	0.497209	0.497332	0.496474	0.498448	0.500202	0.494266	0.489259	0.497339	0.50674	0.502606	0.496974	0.503069
0.495293	0.4939	0.500209	0.505779	0.503829	0.498536	0.495275	0.496166	0.501365	0.505778	0.503525	0.499114	0.501457	0.506748	0.503334	0.493731	0.49362	0.50636	0.51695	0.5157	0.509641	0.505838	0.502079	0.497824	0.496412	0.496051	0.494254	0.495198	0.500072	0.502721	0.502262	0.503225	0.503771	0.501255	0.500059	0.500849	0.499136	0.498523	0.503619	0.506226	0.500133	0.494821	0.4981	0.504098	0.506646	0.506301	0.503855	0.500589	0.499883	0.501287
0.495787	0.498162	0.491657	0.487116	0.495589	0.506386	0.505567	0.500728	0.504137	0.510249	0.510649	0.508169	0.503074	0.493099	0.489308	0.500979	0.513949	0.512759	0.50577	0.506752	0.513741	0.517003	0.510696	0.49873	0.495229	0.505949	0.515359	0.510331	0.500507	0.498796	0.502494	0.504047	0.502044	0.498871	0.498503	0.502696	0.506665	0.505759	0.503005	0.502998	0.504526	0.505033	0.506115	0.508635	0.507838	0.501791	0.498392	0.501767	0.502623	0.496959
0.492261	0.479944	0.483258	0.498771	0.506899	0.504756	0.502993	0.505573	0.507883	0.505294	0.500057	0.499683	0.504797	0.507542	0.50557	0.503665	0.503844	0.506392	0.511347	0.513917	0.510593	0.504584	0.498257	0.494316	0.499544	0.510184	0.511854	0.50525	0.503904	0.507587	0.507929	0.506466	0.505051	0.500425	0.495332	0.49287	0.489485	0.488028	0.495222	0.503443	0.502334	0.499099	0.502598	0.505886	0.503066	0.501409	0.504573	0.504485	0.497991	0.494382
0.489447	0.488082	0.493528	0.501097	0.505644	0.505844	0.50437	0.505467	0.510592	0.513889	0.509207	0.502752	0.504608	0.510011	0.508062	0.50168	0.499407	0.500159	0.501164	0.503809	0.504469	0.498663	0.493061	0.495925	0.50356	0.50833	0.508518	0.505426	0.502026	0.501653	0.501244	0.496251	0.492428	0.496707	0.502822	0.503202	0.502157	0.503188	0.501593	0.497913	0.498881	0.503865	0.50672	0.50604	0.505216	0.509248	0.518004	0.519466	0.506747	0.496902
0.503172	0.499679	0.502451	0.504217	0.502296	0.504041	0.507382	0.505005	0.502037	0.503848	0.503052	0.497332	0.497043	0.504431	0.508796	0.505192	0.499083	0.496115	0.498191	0.501407	0.497372	0.487807	0.487244	0.499056	0.508221	0.507104	0.503745	0.502649	0.502032	0.502331	0.500348	0.493032	0.489998	0.49735	0.502946	0.50116	0.50271	0.507192	0.504489	0.499689	0.500574	0.501334	0.500738	0.504452	0.507817	0.506651	0.50621	0.50416	0.496828	0.494614
0.491512	0.495836	0.504335	0.495575	0.489309	0.50465	0.515146	0.502929	0.492938	0.498185	0.501255	0.499018	0.502991	0.508781	0.507914	0.503684	0.498922	0.494934	0.495498	0.497221	0.496913	0.502159	0.510738	0.507319	0.497262	0.501217	0.512623	0.509294	0.498497	0.502671	0.515027	0.512347	0.4979	0.493651	0.500358	0.501397	0.497574	0.501075	0.505708	0.50055	0.49524	0.498738	0.501184	0.499478	0.503583	0.509734	0.507339	0.502905	0.503263	0.500751
0.499606	0.49881	0.499934	0.499172	0.497924	0.497486	0.497404	0.500022	0.503254	0.500125	0.494973	0.497019	0.49953	0.495992	0.498446	0.508465	0.505972	0.490177	0.483734	0.489281	0.492422	0.494818	0.501182	0.502624	0.498924	0.500338	0.502865	0.497658	0.492223	0.495718	0.502905	0.505208	0.501687	0.498043	0.499108	0.49948	0.492257	0.48614	0.491752	0.500035	0.499193	0.495265	0.496728	0.501204	0.505698	0.509047	0.506963	0.498855	0.491437	0.490942
0.502118	0.49811	0.502219	0.508311	0.5029	0.493085	0.494074	0.500374	0.500545	0.499708	0.503733	0.506635	0.505499	0.504138	0.502133	0.49819	0.496786	0.500346	0.504266	0.50597	0.509692	0.515423	0.513124	0.500155	0.491575	0.495893	0.499824	0.495311	0.494072	0.500709	0.503994	0.501344	0.500729	0.50201	0.500803	0.50003	0.502936	0.506247	0.505503	0.500748	0.497455	0.500471	0.505801	0.505759	0.500474	0.495689	0.494772	0.497779	0.501422	0.501578
0.502287	0.504344	0.503807	0.500898	0.499903	0.496766	0.490282	0.490244	0.499703	0.507903	0.508743	0.508217	0.511372	0.51577	0.516538	0.510766	0.501061	0.495575	0.498461	0.503841	0.505709	0.506617	0.509347	0.509343	0.503789	0.498631	0.498358	0.498853	0.497569	0.499206	0.50483	0.507891	0.505798	0.503332	0.503178	0.503653	0.503581	0.502373	0.500142	0.499221	0.500098	0.500511	0.501477	0.504493	0.505779	0.50479	0.506863	0.508639	0.502065	0.494906
0.49396	0.49552	0.495146	0.494531	0.500374	0.503562	0.496811	0.492607	0.498077	0.501552	0.500106	0.505059	0.514191	0.513918	0.505672	0.501253	0.502926	0.506894	0.511322	0.512564	0.50831	0.504115	0.505029	0.50706	0.506042	0.506072	0.510322	0.51253	0.508275	0.505259	0.50952	0.513275	0.510156	0.506801	0.508228	0.510333	0.510939	0.510362	0.507144	0.50508	0.508079	0.50795	0.500867	0.501067	0.512734	0.51686	0.506548	0.498694	0.501338	0.506607
0.511073	0.510364	0.507373	0.499787	0.493153	0.492531	0.495457	0.50117	0.508469	0.509271	0.501818	0.496372	0.498283	0.502899	0.506477	0.507255	0.504451	0.503413	0.508477	0.512119	0.506526	0.499003	0.500015	0.504735	0.503397	0.50101	0.506815	0.513569	0.510883	0.506699	0.510199	0.512026	0.504933	0.498723	0.49855	0.498252	0.49922	0.505363	0.508407	0.503983	0.50236	0.506657	0.506565	0.50039	0.497784	0.501462	0.504761	0.503347	0.500785	0.50341
0.49892	0.502485	0.508491	0.505726	0.497592	0.497074	0.505262	0.508115	0.499764	0.494226	0.500936	0.507452	0.504162	0.50163	0.506	0.507052	0.502653	0.502849	0.50673	0.505283	0.500889	0.500965	0.504876	0.50911	0.511125	0.507977	0.502438	0.501771	0.505905	0.50898	0.50921	0.507364	0.504447	0.503832	0.505651	0.504924	0.501746	0.500576	0.499964	0.498138	0.500192	0.506792	0.50973	0.505819	0.500987	0.50045	0.503949	0.506092	0.502073	0.498066
0.487175	0.500435	0.506127	0.49789	0.495611	0.501917	0.502953	0.499048	0.498886	0.503477	0.509329	0.509471	0.500359	0.494891	0.503268	0.510817	0.506297	0.504536	0.513069	0.515747	0.50676	0.500381	0.502961	0.506742	0.505361	0.499629	0.496611	0.501889	0.508498	0.506751	0.500675	0.498097	0.4978	0.49824	0.500401	0.500568	0.498459	0.501791	0.508916	0.507706	0.500255	0.502482	0.514852	0.52003	0.511625	0.502055	0.500849	0.503828	0.504895	0.504334
0.488215	0.490916	0.500659	0.502277	0.501708	0.507211	0.5081	0.499794	0.495067	0.497258	0.499047	0.501833	0.505124	0.500966	0.49656	0.504668	0.513222	0.507747	0.501764	0.505474	0.50457	0.497479	0.501381	0.511154	0.508513	0.502969	0.510554	0.5175	0.510215	0.504532	0.51115	0.514246	0.50622	0.501085	0.503388	0.503445	0.502522	0.507482	0.510177	0.502535	0.496144	0.50199	0.510255	0.509327	0.504576	0.504634	0.506951	0.505753	0.501888	0.500448
0.488905	0.485292	0.497239	0.503711	0.497251	0.495722	0.503278	0.506119	0.503292	0.503908	0.505936	0.502304	0.494767	0.490483	0.493483	0.500832	0.505144	0.503563	0.500105	0.498181	0.499375	0.505464	0.512084	0.511169	0.50636	0.508623	0.515086	0.514081	0.507223	0.504506	0.50602	0.505748	0.502675	0.499337	0.499067	0.503597	0.508222	0.508226	0.507779	0.510481	0.512324	0.513294	0.516758	0.51633	0.507431	0.501591	0.504932	0.504795	0.498033	0.499749
0.493064	0.491979	0.493294	0.49099	0.490458	0.498516	0.505534	0.504126	0.503303	0.506294	0.505402	0.502917	0.504964	0.505045	0.500237	0.501628	0.510553	0.512448	0.503928	0.498122	0.500706	0.504529	0.505396	0.505102	0.504558	0.50533	0.509289	0.511979	0.508354	0.503644	0.503676	0.502786	0.497703	0.497301	0.502885	0.502665	0.497537	0.501447	0.51075	0.508683	0.499008	0.499916	0.511217	0.517379	0.513588	0.507973	0.506681	0.508374	0.509692	0.511147
0.498087	0.495689	0.492673	0.491613	0.496691	0.501	0.499666	0.498493	0.501596	0.507429	0.512131	0.509562	0.500847	0.497683	0.50303	0.506037	0.503332	0.502654	0.505687	0.50686	0.503773	0.499127	0.49833	0.503127	0.506225	0.50331	0.502928	0.509116	0.511224	0.50519	0.501235	0.502065	0.499807	0.495433	0.496147	0.498759	0.496127	0.492231	0.495783	0.50481	0.5082	0.502645	0.498885	0.503229	0.505176	0.498512	0.495104	0.499538	0.499519	0.495496
0.492646	0.498663	0.505303	0.500073	0.493285	0.495067	0.500034	0.501175	0.498664	0.497408	0.503317	0.513959	0.517328	0.509946	0.50307	0.503068	0.503915	0.502374	0.501682	0.502076	0.502128	0.503754	0.508294	0.513112	0.513406	0.507242	0.500217	0.497657	0.495635	0.494179	0.503358	0.517813	0.516324	0.501701	0.497388	0.501669	0.496738	0.490304	0.497202	0.505725	0.503298	0.501535	0.508851	0.512921	0.505955	0.499712	0.504764	0.512425	0.510503	0.506032
0.499373	0.50631	0.509086	0.497365	0.495583	0.509274	0.511303	0.500052	0.500204	0.510218	0.511686	0.507983	0.508013	0.505433	0.49917	0.498678	0.502806	0.503405	0.501576	0.500884	0.499824	0.498307	0.496704	0.493012	0.490839	0.496249	0.503192	0.500933	0.493411	0.492197	0.497605	0.502436	0.504332	0.503997	0.500942	0.495849	0.491389	0.491329	0.498132	0.506686	0.507292	0.500572	0.497593	0.501409	0.503358	0.49947	0.49624	0.498715	0.502734	0.501487
0.494314	0.493333	0.504315	0.507798	0.50273	0.503068	0.507517	0.504948	0.497355	0.495382	0.499123	0.499069	0.49431	0.494508	0.50066	0.502845	0.499998	0.498803	0.49709	0.492957	0.494962	0.502953	0.505022	0.502447	0.505088	0.50805	0.504227	0.501109	0.503758	0.506403	0.50673	0.505501	0.501812	0.501437	0.50923	0.51481	0.50971	0.503917	0.505451	0.506436	0.50192	0.499025	0.501981	0.505544	0.504883	0.502315	0.501544	0.500606	0.498908	0.503327
0.508539	0.515086	0.516385	0.504354	0.493059	0.49755	0.504517	0.498181	0.49151	0.497033	0.500737	0.494598	0.493654	0.501942	0.5049	0.500063	0.49682	0.495658	0.494674	0.49688	0.499996	0.501065	0.504868	0.510276	0.507869	0.499276	0.494479	0.493757	0.493523	0.495895	0.499381	0.499005	0.498588	0.503894	0.508611	0.503948	0.495208	0.49477	0.502502	0.505696	0.499475	0.493963	0.496298	0.500635	0.501612	0.501339	0.500316	0.497504	0.496788	0.499102
0.505202	0.499447	0.496821	0.49699	0.498022	0.503024	0.510212	0.507665	0.493474	0.484328	0.489245	0.496446	0.497408	0.498053	0.499615	0.496317	0.493169	0.498974	0.506456	0.503482	0.494325	0.490973	0.495307	0.501216	0.503774	0.502961	0.503271	0.506536	0.508361	0.507355	0.506952	0.505477	0.500532	0.498578	0.503067	0.505478	0.501703	0.499517	0.501623	0.500287	0.493475	0.490839	0.498327	0.506382	0.503422	0.496012	0.498328	0.506417	0.507353	0.504907
0.500813	0.498814	0.498503	0.498542	0.495765	0.493832	0.499191	0.505184	0.501886	0.496548	0.497629	0.496956	0.491392	0.49171	0.497521	0.499073	0.499657	0.504316	0.505784	0.501774	0.499943	0.502285	0.506705	0.512006	0.512072	0.505033	0.500292	0.499602	0.495321	0.492736	0.500108	0.506439	0.502833	0.501563	0.508731	0.511213	0.503635	0.495926	0.494151	0.496804	0.500721	0.502288	0.50399	0.511241	0.516503	0.509623	0.500903	0.503868	0.509608	0.506681
0.50375	0.497348	0.498563	0.502301	0.498068	0.491294	0.494938	0.504437	0.504746	0.49798	0.496966	0.498553	0.49401	0.491086	0.495333	0.495939	0.49264	0.498145	0.506454	0.503775	0.498878	0.501526	0.501631	0.496883	0.499107	0.506316	0.508516	0.507304	0.504022	0.497275	0.495867	0.501798	0.500113	0.490469	0.491104	0.500596	0.500925	0.494191	0.494479	0.499076	0.499104	0.498221	0.50198	0.5071	0.509423	0.509518	0.508559	0.506534	0.504897	0.505859
0.500927	0.499564	0.499859	0.498566	0.49755	0.500668	0.505836	0.506628	0.50279	0.502363	0.506182	0.503556	0.494882	0.495271	0.504602	0.506624	0.502217	0.505319	0.511848	0.509616	0.502875	0.499883	0.499165	0.500081	0.503366	0.504582	0.503567	0.505463	0.508093	0.507452	0.506756	0.50528	0.498251	0.492666	0.497594	0.505199	0.505624	0.504407	0.506979	0.50752	0.504175	0.504012	0.507796	0.50747	0.50174	0.500142	0.506094	0.509038	0.503746	0.50091
0.499433	0.495582	0.498224	0.500872	0.492562	0.486258	0.497412	0.51131	0.509388	0.501941	0.503352	0.505986	0.501038	0.495404	0.495782	0.499653	0.504242	0.508472	0.510113	0.508825	0.505886	0.50145	0.498202	0.500637	0.506186	0.50768	0.505354	0.504542	0.505426	0.50589	0.506908	0.508262	0.508417	0.509275	0.511732	0.511881	0.508383	0.504863	0.502739	0.50067	0.499431	0.500843	0.504341	0.506898	0.506818	0.507557	0.511564	0.51307	0.509799	0.510738
0.497246	0.499943	0.498186	0.495199	0.495258	0.494706	0.495352	0.502049	0.508261	0.507264	0.504547	0.504119	0.502157	0.499212	0.50004	0.504426	0.509191	0.512124	0.512272	0.511524	0.51028	0.504574	0.49687	0.496853	0.503569	0.506685	0.506001	0.507555	0.509459	0.509297	0.50875	0.505069	0.498496	0.49838	0.503739	0.502042	0.496544	0.500607	0.508382	0.507617	0.50512	0.508834	0.510744	0.506868	0.505057	0.507175	0.508441	0.508727	0.509277	0.509358
0.505887	0.507807	0.499605	0.49125	0.48854	0.489779	0.496308	0.504862	0.505064	0.498705	0.498589	0.503142	0.499469	0.489362	0.486186	0.492877	0.501738	0.506293	0.504942	0.501863	0.501887	0.501161	0.495623	0.493622	0.500646	0.505625	0.50217	0.500952	0.506228	0.507318	0.500616	0.494639	0.494047	0.496484	0.498987	0.499597	0.498791	0.498214	0.497115	0.496317	0.499136	0.502945	0.502381	0.500213	0.501013	0.503047	0.505797	0.51001	0.510817	0.507902
0.503799	0.500652	0.495604	0.492459	0.489037	0.486022	0.489806	0.49997	0.506488	0.507023	0.509856	0.512064	0.501465	0.487255	0.491784	0.508428	0.511728	0.504084	0.505184	0.510783	0.506045	0.496956	0.495972	0.501396	0.506355	0.506568	0.500411	0.494832	0.498385	0.505156	0.50364	0.496572	0.49435	0.49745	0.499056	0.496843	0.492973	0.489682	0.490598	0.497863	0.504372	0.502047	0.498428	0.505128	0.514028	0.510723	0.501264	0.499291	0.503423	0.507202
0.499029	0.496949	0.497536	0.497008	0.492941	0.493893	0.502425	0.504602	0.495674	0.492091	0.50034	0.504319	0.497885	0.495818	0.502649	0.505219	0.501062	0.501689	0.507349	0.506478	0.497497	0.490203	0.489848	0.493207	0.496583	0.499703	0.501847	0.499721	0.494498	0.493984	0.498505	0.497591	0.490831	0.490822	0.498549	0.502923	0.503347	0.505208	0.505135	0.501583	0.499474	0.497466	0.494293	0.497578	0.506592	0.509761	0.507473	0.508523	0.51115	0.511983
0.49668	0.498726	0.503198	0.504191	0.501407	0.498819	0.499077	0.50184	0.503639	0.502379	0.501637	0.5027	0.49962	0.492348	0.490673	0.496157	0.499335	0.499232	0.503403	0.50933	0.507955	0.500855	0.496102	0.495852	0.499489	0.506829	0.512433	0.510221	0.504571	0.504104	0.507748	0.508428	0.505148	0.501787	0.499804	0.498951	0.499557	0.500811	0.501731	0.50274	0.502973	0.501793	0.503194	0.508898	0.512004	0.509007	0.506784	0.508304	0.508838	0.509264
0.492546	0.495018	0.495075	0.496876	0.497062	0.494253	0.495691	0.500563	0.499532	0.495303	0.49738	0.501249	0.499116	0.497547	0.501559	0.502622	0.498858	0.500502	0.507441	0.508801	0.503524	0.498303	0.494928	0.494772	0.500295	0.505869	0.503872	0.498492	0.498752	0.50353	0.505241	0.5025	0.5	0.500235	0.502701	0.506381	0.506812	0.499733	0.4917	0.491953	0.49577	0.496207	0.499818	0.50898	0.512762	0.51075	0.512865	0.514354	0.507631	0.502994
0.495329	0.499291	0.500611	0.501123	0.499534	0.496735	0.502299	0.514014	0.513642	0.501526	0.498661	0.504497	0.500123	0.491288	0.496432	0.50649	0.504602	0.500473	0.506726	0.512616	0.507637	0.500458	0.499957	0.502239	0.501933	0.500171	0.499993	0.501198	0.501117	0.499787	0.500742	0.504158	0.505339	0.502848	0.500723	0.500633	0.499239	0.495404	0.493318	0.494513	0.494192	0.492913	0.500381	0.515733	0.522075	0.514771	0.510056	0.514376	0.51576	0.509307
0.494104	0.495023	0.496438	0.501285	0.500936	0.494326	0.495362	0.50399	0.504012	0.496446	0.497057	0.504792	0.506954	0.503084	0.499376	0.497048	0.49798	0.503554	0.507532	0.504835	0.499733	0.49652	0.493762	0.491405	0.492726	0.498449	0.504901	0.507863	0.507611	0.508429	0.510307	0.507824	0.501611	0.498824	0.499445	0.498132	0.49725	0.500139	0.500811	0.49707	0.497566	0.503636	0.506302	0.506778	0.513955	0.522588	0.520575	0.511667	0.50762	0.508326
0.501391	0.498804	0.495964	0.500445	0.503081	0.499191	0.49819	0.499933	0.497225	0.497314	0.505855	0.510329	0.505258	0.501114	0.498621	0.49239	0.491069	0.498853	0.502233	0.498819	0.502623	0.511316	0.509065	0.499557	0.499662	0.509268	0.514233	0.509641	0.50378	0.504077	0.507496	0.506577	0.500937	0.49627	0.495135	0.496131	0.498049	0.49986	0.500698	0.500421	0.498272	0.495048	0.495474	0.50202	0.510089	0.513971	0.511987	0.50576	0.500686	0.501963
0.498145	0.497239	0.501747	0.509513	0.5087	0.501628	0.504329	0.511885	0.504975	0.492533	0.497668	0.510945	0.508994	0.497552	0.492597	0.491058	0.489253	0.493167	0.499257	0.499916	0.501037	0.506577	0.506656	0.499346	0.497075	0.502637	0.505498	0.502829	0.501727	0.503692	0.503663	0.500496	0.497058	0.494	0.491365	0.491869	0.496083	0.499069	0.496857	0.491972	0.490116	0.494226	0.501165	0.504882	0.505509	0.5086	0.512554	0.510843	0.507253	0.50926
0.492883	0.499619	0.499707	0.50437	0.508407	0.501843	0.498765	0.50545	0.502578	0.490308	0.492026	0.504678	0.506328	0.499418	0.497038	0.496123	0.493881	0.495697	0.499604	0.501892	0.505724	0.508923	0.507002	0.507202	0.514183	0.51711	0.510283	0.50317	0.500569	0.497726	0.49537	0.497945	0.501437	0.498809	0.492433	0.490212	0.4933	0.497093	0.500923	0.505571	0.506389	0.502241	0.501408	0.505984	0.507118	0.504025	0.505048	0.50901	0.509763	0.510753
0.49824	0.4968	0.496663	0.500674	0.501698	0.496818	0.498326	0.506658	0.503792	0.491626	0.491631	0.501082	0.500685	0.494405	0.494702	0.494946	0.491324	0.495105	0.505152	0.508087	0.506426	0.51005	0.512888	0.508038	0.505119	0.509802	0.509936	0.499838	0.494025	0.500758	0.506842	0.504212	0.503425	0.50681	0.502319	0.493292	0.494809	0.501315	0.499635	0.498645	0.507078	0.512084	0.508504	0.508746	0.512027	0.508135	0.503959	0.507582	0.510363	0.509041
0.498794	0.494038	0.48779	0.492201	0.502897	0.503928	0.500215	0.502952	0.504037	0.499184	0.499203	0.501738	0.495075	0.48627	0.487259	0.492917	0.497056	0.501801	0.504331	0.501982	0.501888	0.506211	0.507237	0.50575	0.510325	0.517908	0.517084	0.507717	0.501303	0.503678	0.507577	0.504495	0.496502	0.489757	0.48495	0.482741	0.486428	0.492881	0.495916	0.497617	0.500763	0.500673	0.497327	0.498324	0.503926	0.506972	0.504818	0.499902	0.497538	0.502471
0.492923	0.491687	0.498201	0.506597	0.504347	0.496481	0.498678	0.505645	0.501485	0.494298	0.499544	0.506139	0.500038	0.493492	0.49654	0.497219	0.49229	0.494213	0.500913	0.501071	0.499784	0.504411	0.508039	0.508023	0.510483	0.512212	0.50859	0.507263	0.510265	0.50737	0.499475	0.497216	0.497012	0.489837	0.482246	0.483454	0.489361	0.493939	0.497251	0.499093	0.499877	0.501693	0.502307	0.500212	0.501192	0.506405	0.507524	0.503626	0.503203	0.506145
0.502249	0.498087	0.501034	0.506965	0.50471	0.499067	0.500258	0.501696	0.494832	0.489859	0.496483	0.503453	0.499507	0.493934	0.497704	0.504413	0.504433	0.500421	0.498782	0.498943	0.497839	0.49745	0.501847	0.509084	0.513446	0.5146	0.513771	0.506959	0.496542	0.494386	0.499524	0.498225	0.491813	0.490931	0.490686	0.485575	0.485238	0.491087	0.492649	0.492925	0.4985	0.499863	0.494048	0.494568	0.501293	0.50049	0.494535	0.494366	0.497159	0.497234
0.502158	0.499463	0.500246	0.507163	0.506732	0.497945	0.498464	0.507236	0.503972	0.491846	0.492802	0.504094	0.50535	0.49707	0.494031	0.497186	0.499181	0.499678	0.500059	0.499549	0.500974	0.506177	0.509304	0.506303	0.502559	0.501929	0.5002	0.496372	0.495686	0.497356	0.495721	0.492728	0.492362	0.490843	0.487384	0.488278	0.491119	0.488691	0.487782	0.495864	0.501939	0.498303	0.496876	0.502809	0.504727	0.500942	0.500308	0.501456	0.50068	0.501854
0.50402	0.503484	0.495256	0.496186	0.501057	0.496057	0.491946	0.499919	0.505453	0.500159	0.497617	0.500197	0.496721	0.491191	0.491945	0.49158	0.486616	0.48688	0.493385	0.498324	0.502127	0.506404	0.506526	0.503207	0.501432	0.49961	0.496486	0.496356	0.497809	0.494814	0.490366	0.491016	0.492689	0.488212	0.481864	0.482524	0.488317	0.490581	0.489348	0.491785	0.497388	0.499106	0.496713	0.494809	0.493495	0.492696	0.494726	0.496569	0.49443	0.493153
0.492771	0.495384	0.499794	0.505134	0.50835	0.505404	0.499655	0.497336	0.497535	0.499288	0.505107	0.509182	0.503263	0.494055	0.492038	0.493743	0.493657	0.494838	0.497561	0.498844	0.50209	0.50845	0.510061	0.504495	0.499038	0.496282	0.492998	0.49049	0.491857	0.494617	0.494382	0.491548	0.490772	0.492998	0.490977	0.481946	0.478389	0.488209	0.496579	0.491448	0.487047	0.495822	0.503852	0.499284	0.494558	0.499532	0.503928	0.501657	0.502036	0.506812
0.492722	0.492272	0.497573	0.50479	0.504418	0.49773	0.495833	0.500839	0.503623	0.501886	0.502159	0.503711	0.500678	0.49665	0.497171	0.497957	0.497245	0.500898	0.505417	0.502817	0.500987	0.507517	0.509139	0.499378	0.496598	0.507238	0.511052	0.500425	0.491468	0.491342	0.492861	0.493783	0.494287	0.491602	0.488963	0.490826	0.492956	0.492778	0.494495	0.497366	0.498153	0.499676	0.501635	0.499905	0.499848	0.506008	0.507876	0.501015	0.498652	0.503049
0.496771	0.502332	0.511529	0.512656	0.503401	0.497848	0.50246	0.507778	0.505628	0.498408	0.494324	0.498478	0.505214	0.505034	0.499437	0.496774	0.497752	0.498168	0.498855	0.50286	0.508411	0.509957	0.505333	0.500329	0.50171	0.50634	0.505107	0.496253	0.487263	0.485237	0.489426	0.492961	0.491824	0.488472	0.485167	0.482665	0.484578	0.490418	0.491882	0.488469	0.490076	0.496321	0.497537	0.495969	0.49936	0.503326	0.502557	0.502197	0.504693	0.504996
0.499266	0.49442	0.495492	0.505244	0.506421	0.495749	0.490563	0.496706	0.502923	0.50275	0.498463	0.493099	0.491025	0.494775	0.498614	0.497093	0.495835	0.501101	0.50643	0.504341	0.501683	0.50606	0.508697	0.500544	0.491097	0.491138	0.494392	0.49383	0.494726	0.498545	0.49762	0.493049	0.494007	0.497974	0.494285	0.484868	0.481671	0.48718	0.49344	0.496947	0.501221	0.505966	0.505323	0.498823	0.494205	0.495639	0.4987	0.500855	0.50483	0.507948
0.495776	0.497535	0.497298	0.49938	0.503648	0.504266	0.501276	0.50187	0.505457	0.504189	0.499046	0.497033	0.497943	0.498107	0.497331	0.497143	0.50054	0.507482	0.509984	0.505482	0.504137	0.508003	0.505189	0.494843	0.489867	0.492694	0.49475	0.49433	0.495324	0.497175	0.496949	0.494031	0.489779	0.486307	0.485099	0.486323	0.488699	0.489153	0.487287	0.489632	0.50004	0.509506	0.508101	0.500272	0.496201	0.497453	0.500261	0.502613	0.503483	0.503348
0.496307	0.49459	0.499876	0.505252	0.503647	0.501134	0.504275	0.505949	0.500248	0.495119	0.495703	0.495171	0.491717	0.492144	0.495361	0.495256	0.495893	0.502302	0.507488	0.506465	0.505429	0.505416	0.499669	0.491408	0.489871	0.492313	0.491335	0.48907	0.488787	0.488197	0.488348	0.492034	0.494457	0.490869	0.485767	0.483374	0.481133	0.478948	0.481327	0.488402	0.496157	0.50278	0.506511	0.503987	0.496832	0.49206	0.492791	0.49613	0.49964	0.501864
0.493068	0.495399	0.501858	0.505444	0.504611	0.499479	0.492216	0.490144	0.493965	0.49415	0.489749	0.491055	0.496924	0.49455	0.485901	0.486989	0.497838	0.50145	0.495207	0.49414	0.501581	0.505947	0.504304	0.502181	0.499218	0.495705	0.496576	0.498772	0.496216	0.494069	0.496743	0.496966	0.492135	0.490146	0.493289	0.496181	0.495886	0.49267	0.490045	0.493604	0.50064	0.502123	0.499051	0.499389	0.501746	0.50031	0.497754	0.499304	0.503568	0.506051
0.49121	0.490943	0.496846	0.503043	0.502994	0.499039	0.497883	0.49929	0.4985	0.496361	0.49678	0.498395	0.4985	0.498695	0.499442	0.498945	0.499484	0.50177	0.499139	0.492008	0.492295	0.500321	0.501859	0.495761	0.49425	0.496751	0.49467	0.491314	0.490553	0.48636	0.480982	0.484973	0.493117	0.49233	0.487483	0.489004	0.491441	0.488542	0.486978	0.490974	0.496015	0.499725	0.501328	0.499135	0.497324	0.500107	0.501466	0.497446	0.496171	0.501193
0.497209	0.49649	0.4995	0.509411	0.511913	0.499596	0.490452	0.496329	0.501574	0.495464	0.492506	0.500982	0.506058	0.499665	0.494302	0.497744	0.502309	0.501675	0.49775	0.494693	0.496321	0.501481	0.502805	0.498718	0.496617	0.498212	0.497309	0.49343	0.491197	0.490007	0.48779	0.487448	0.490768	0.494404	0.495464	0.494029	0.491194	0.489653	0.492187	0.496244	0.496142	0.493155	0.494629	0.500153	0.500993	0.496925	0.497437	0.503305	0.505681	0.503193
0.502758	0.501849	0.503509	0.511259	0.513499	0.504002	0.49461	0.4968	0.504145	0.504153	0.498843	0.499082	0.504195	0.504748	0.500156	0.49724	0.498535	0.501374	0.500853	0.495914	0.495673	0.504188	0.506396	0.495326	0.490614	0.499929	0.500964	0.487817	0.483476	0.491154	0.490696	0.483354	0.485108	0.490565	0.488687	0.487547	0.492417	0.492709	0.487096	0.487561	0.494485	0.497283	0.494874	0.493591	0.494503	0.495786	0.497236	0.498445	0.499711	0.500841
0.495879	0.494286	0.502867	0.508707	0.504383	0.497931	0.494176	0.494475	0.500238	0.502945	0.495572	0.49006	0.496581	0.503449	0.499411	0.492032	0.490994	0.494174	0.49561	0.495162	0.497505	0.502989	0.504758	0.500942	0.498867	0.499753	0.496222	0.489062	0.486446	0.487996	0.487656	0.485612	0.485128	0.487064	0.492011	0.498261	0.499724	0.49406	0.487717	0.487104	0.490141	0.490969	0.489064	0.488943	0.492512	0.496846	0.499033	0.498547	0.495913	0.492805
0.49596	0.494002	0.499498	0.509655	0.511063	0.504784	0.501302	0.500537	0.497403	0.494633	0.496421	0.499519	0.499734	0.500448	0.505317	0.507523	0.500162	0.491724	0.493306	0.499856	0.502151	0.501982	0.501931	0.499871	0.498123	0.498256	0.494021	0.485259	0.481715	0.484638	0.486336	0.486602	0.488548	0.488915	0.488218	0.492888	0.499485	0.498052	0.491335	0.489729	0.492954	0.494321	0.493801	0.494766	0.497215	0.499168	0.498413	0.495583	0.495812	0.49876
0.500482	0.496295	0.503597	0.514836	0.509351	0.495158	0.494559	0.501712	0.498321	0.490265	0.491506	0.497702	0.501745	0.506003	0.506919	0.49916	0.493116	0.497166	0.499325	0.494177	0.497092	0.509551	0.511199	0.499691	0.493968	0.496491	0.494483	0.488672	0.486601	0.485486	0.483315	0.485472	0.491633	0.495073	0.493742	0.490811	0.490332	0.493724	0.496032	0.493353	0.49176	0.495552	0.497546	0.49449	0.493849	0.49691	0.497176	0.496016	0.49863	0.501057
0.495964	0.496048	0.503959	0.515491	0.516797	0.50568	0.495109	0.493914	0.497428	0.499283	0.500055	0.50219	0.50534	0.50671	0.503648	0.499779	0.502832	0.510018	0.509773	0.503097	0.501655	0.504447	0.501779	0.496047	0.494812	0.495824	0.495674	0.496564	0.497289	0.494659	0.492033	0.492736	0.493253	0.491246	0.489736	0.490441	0.492065	0.494055	0.496484	0.498908	0.500914	0.501526	0.499857	0.497585	0.497451	0.499088	0.500067	0.500727	0.50333	0.50628
0.498502	0.498017	0.506026	0.51388	0.509697	0.498485	0.492356	0.493465	0.49597	0.495999	0.495275	0.49734	0.501337	0.502794	0.501034	0.500389	0.502941	0.504412	0.500714	0.496962	0.500521	0.504789	0.498158	0.488204	0.489979	0.496778	0.494481	0.489671	0.492819	0.497037	0.495797	0.493865	0.492257	0.489175	0.489827	0.494996	0.496384	0.493272	0.493321	0.497178	0.499725	0.498981	0.494634	0.488901	0.488551	0.495147	0.500753	0.50136	0.502313	0.505173
0.496879	0.496834	0.502836	0.510065	0.509089	0.497489	0.486765	0.488158	0.494472	0.493433	0.489524	0.493249	0.502305	0.50705	0.503405	0.497548	0.499827	0.507171	0.505243	0.498118	0.503309	0.511989	0.502421	0.486801	0.489276	0.498249	0.492977	0.484144	0.48688	0.492441	0.491708	0.49059	0.493037	0.495528	0.496126	0.494889	0.492488	0.491038	0.490943	0.491705	0.49477	0.498141	0.496357	0.491375	0.490673	0.493833	0.494989	0.494698	0.496792	0.498837
0.499379	0.504411	0.513422	0.521012	0.515524	0.501594	0.49523	0.49807	0.49935	0.497263	0.498264	0.50306	0.506898	0.506381	0.501394	0.496846	0.499381	0.50699	0.510243	0.507722	0.507731	0.510847	0.506553	0.493104	0.483786	0.486008	0.491101	0.491073	0.488634	0.487418	0.487476	0.489269	0.491755	0.492755	0.494363	0.498141	0.499815	0.498285	0.498078	0.498307	0.495507	0.494083	0.496914	0.497005	0.492263	0.491342	0.496841	0.50172	0.503424	0.504346
0.501001	0.500512	0.50688	0.51313	0.509645	0.502255	0.500735	0.501159	0.498072	0.497349	0.500941	0.501802	0.501358	0.50433	0.503412	0.497382	0.500324	0.51041	0.508829	0.500076	0.503598	0.510025	0.499036	0.482944	0.483721	0.49336	0.494519	0.490099	0.488799	0.489741	0.491284	0.49362	0.494224	0.493065	0.493317	0.493808	0.492661	0.493929	0.499348	0.502548	0.499574	0.494708	0.492083	0.491535	0.493062	0.496723	0.499555	0.499171	0.497591	0.496836
0.496395	0.501564	0.505946	0.508178	0.50502	0.497508	0.493098	0.494152	0.49563	0.496538	0.498136	0.496054	0.489918	0.488137	0.493069	0.498774	0.502692	0.502642	0.496282	0.493636	0.503654	0.51042	0.497513	0.480293	0.478633	0.484721	0.485913	0.486318	0.489895	0.492979	0.495202	0.496496	0.494066	0.491149	0.491981	0.492175	0.489719	0.490826	0.495373	0.496328	0.494315	0.493709	0.49248	0.489818	0.489793	0.49132	0.490287	0.489273	0.49078	0.490239
0.503528	0.50254	0.508907	0.513508	0.507593	0.49877	0.492959	0.490729	0.496156	0.504087	0.500932	0.4922	0.494654	0.502079	0.499666	0.496137	0.501765	0.503342	0.493681	0.48958	0.498537	0.504652	0.498436	0.489369	0.486307	0.486916	0.486156	0.484332	0.485007	0.487579	0.487875	0.486537	0.487472	0.489507	0.489598	0.488837	0.488403	0.48785	0.488724	0.492041	0.495403	0.496094	0.492717	0.48727	0.486951	0.494061	0.499197	0.496657	0.492967	0.490554
0.497073	0.49545	0.503301	0.511595	0.508904	0.502408	0.502386	0.502675	0.496504	0.491766	0.494385	0.497394	0.49614	0.49459	0.494844	0.496145	0.498573	0.499181	0.495971	0.495207	0.500326	0.502557	0.496332	0.48915	0.486414	0.484327	0.48182	0.481397	0.480636	0.479172	0.484008	0.493599	0.495184	0.489688	0.492015	0.499522	0.496136	0.487624	0.490876	0.498107	0.494045	0.487427	0.489076	0.489773	0.484823	0.484532	0.489533	0.490361	0.48876	0.491351
0.494184	0.498476	0.507477	0.516687	0.517093	0.509432	0.501417	0.495402	0.491994	0.49409	0.497948	0.496738	0.494331	0.497031	0.500051	0.499112	0.498959	0.499456	0.494923	0.490253	0.494442	0.501862	0.501181	0.49492	0.492356	0.492231	0.487684	0.480942	0.48008	0.485699	0.49055	0.489496	0.484698	0.48325	0.488721	0.493904	0.490309	0.483568	0.484518	0.490195	0.491243	0.488398	0.486593	0.486278	0.488227	0.492176	0.492815	0.489736	0.490106	0.49409
0.497449	0.497387	0.504959	0.517358	0.521328	0.511664	0.500766	0.500688	0.504239	0.498906	0.490274	0.490649	0.494938	0.493179	0.493477	0.503939	0.509843	0.498741	0.485651	0.485906	0.490594	0.490116	0.490599	0.494086	0.493433	0.489666	0.488786	0.488636	0.486324	0.484782	0.483892	0.481003	0.479942	0.485134	0.492057	0.494157	0.492281	0.490487	0.488943	0.485966	0.482844	0.481983	0.482476	0.482547	0.484244	0.488794	0.49089	0.486954	0.483278	0.485454
0.491904	0.494122	0.506915	0.519179	0.519015	0.509566	0.500899	0.49714	0.496545	0.496608	0.495352	0.492659	0.491726	0.495041	0.500364	0.504399	0.506234	0.504433	0.497728	0.49072	0.490248	0.494625	0.495742	0.492194	0.489531	0.488312	0.48519	0.483631	0.487854	0.491196	0.487229	0.482968	0.485922	0.491881	0.495572	0.497317	0.496692	0.493699	0.491329	0.490054	0.489254	0.490675	0.491517	0.487442	0.48495	0.490554	0.495237	0.49196	0.491032	0.498356
0.50009	0.50598	0.508635	0.508738	0.506461	0.501968	0.500424	0.501818	0.499071	0.49428	0.495102	0.496931	0.493585	0.493374	0.501531	0.506845	0.502688	0.49693	0.493171	0.488317	0.487106	0.493483	0.497274	0.490903	0.483079	0.481671	0.48356	0.486077	0.487713	0.484145	0.479462	0.483128	0.489322	0.486618	0.482519	0.487196	0.490734	0.485029	0.481526	0.487332	0.493321	0.493573	0.490815	0.486996	0.485227	0.488382	0.490873	0.487568	0.484869	0.488507
0.4991	0.500754	0.505069	0.508341	0.503514	0.495492	0.49403	0.497372	0.497588	0.493058	0.487181	0.484238	0.487584	0.49448	0.498188	0.498216	0.498676	0.498998	0.497494	0.496948	0.497854	0.496507	0.493447	0.49184	0.489179	0.482232	0.475407	0.475113	0.480642	0.485414	0.484609	0.480597	0.479506	0.481619	0.481952	0.481093	0.4838	0.487935	0.488918	0.489901	0.493436	0.493401	0.487431	0.483227	0.484157	0.484237	0.481281	0.480655	0.48508	0.490031
0.502334	0.505513	0.512633	0.516665	0.511126	0.502289	0.500116	0.502121	0.499226	0.492289	0.488992	0.490493	0.493015	0.494966	0.4961	0.497841	0.50192	0.502652	0.49453	0.488139	0.494613	0.502873	0.500654	0.496828	0.49715	0.491963	0.484078	0.486732	0.492932	0.489435	0.48505	0.489214	0.492221	0.490097	0.492591	0.498417	0.498269	0.4959	0.49762	0.498609	0.49699	0.496987	0.494116	0.484429	0.47933	0.484884	0.486949	0.479688	0.479512	0.492123
0.503929	0.502347	0.505646	0.512183	0.511114	0.503949	0.500363	0.49984	0.49715	0.493494	0.49075	0.488151	0.487622	0.491291	0.496285	0.498693	0.498199	0.4965	0.495257	0.495806	0.497898	0.498465	0.494207	0.486351	0.479634	0.47657	0.476912	0.47943	0.480496	0.478986	0.481428	0.489301	0.491708	0.486329	0.485782	0.490487	0.487986	0.482817	0.488229	0.497652	0.499776	0.497931	0.493354	0.48515	0.486014	0.497907	0.49799	0.482912	0.479459	0.491176
0.500693	0.502813	0.509698	0.515072	0.51223	0.504796	0.500614	0.498042	0.491243	0.483843	0.483005	0.487112	0.490933	0.494618	0.500395	0.507003	0.509248	0.501826	0.488454	0.482594	0.489028	0.49488	0.490634	0.483731	0.480969	0.478904	0.478085	0.48292	0.487907	0.487164	0.488031	0.49472	0.496843	0.490457	0.486411	0.487889	0.486672	0.484409	0.490177	0.499855	0.502166	0.497962	0.494623	0.491715	0.486443	0.482784	0.484716	0.488589	0.489268	0.488102
0.4966	0.492782	0.503734	0.511042	0.506482	0.504143	0.50595	0.500585	0.492946	0.495065	0.50035	0.497104	0.490107	0.489092	0.493536	0.498257	0.499503	0.494885	0.488329	0.489516	0.499008	0.50324	0.49468	0.485284	0.48662	0.490843	0.487662	0.482991	0.484234	0.486861	0.487526	0.489457	0.491671	0.49169	0.491617	0.490021	0.484516	0.482967	0.491042	0.499567	0.5013	0.499296	0.493305	0.48494	0.486094	0.495725	0.494821	0.483876	0.484734	0.496024
0.49672	0.505198	0.511065	0.507031	0.499621	0.497149	0.499356	0.500379	0.49649	0.49111	0.490101	0.49164	0.489582	0.487019	0.491966	0.49999	0.499614	0.493397	0.493247	0.498751	0.500154	0.496098	0.49194	0.489539	0.488541	0.488461	0.488051	0.488741	0.491886	0.49257	0.487928	0.484292	0.485029	0.485391	0.484363	0.484462	0.484222	0.485691	0.494723	0.505381	0.505193	0.495797	0.487403	0.482506	0.480748	0.483225	0.485449	0.48428	0.486141	0.492357
0.493335	0.502165	0.511196	0.510484	0.504901	0.50365	0.503329	0.498935	0.495386	0.495482	0.493859	0.489144	0.486375	0.488058	0.494147	0.502803	0.505844	0.497861	0.488924	0.490407	0.495376	0.491991	0.484842	0.484411	0.487374	0.484398	0.478366	0.479683	0.487861	0.491409	0.485956	0.480104	0.481622	0.488535	0.494165	0.49329	0.487267	0.486063	0.495642	0.505752	0.504525	0.497569	0.49583	0.496134	0.490933	0.484414	0.484	0.487824	0.490964	0.493518
0.497459	0.499375	0.506651	0.511015	0.507824	0.501549	0.497754	0.498197	0.498417	0.491805	0.482327	0.481186	0.487346	0.490596	0.492347	0.500898	0.510678	0.507936	0.494428	0.48742	0.493044	0.496208	0.487755	0.481318	0.485601	0.48768	0.482611	0.483562	0.490055	0.487482	0.47888	0.477772	0.482217	0.485265	0.487565	0.486282	0.479581	0.477868	0.486064	0.493713	0.496675	0.500056	0.498887	0.487185	0.475656	0.474551	0.477778	0.479909	0.485452	0.494101
0.496945	0.502896	0.506734	0.508477	0.508455	0.504237	0.496938	0.491375	0.489555	0.490406	0.492169	0.491602	0.486765	0.482746	0.48765	0.499242	0.503657	0.494732	0.484516	0.483887	0.486574	0.48509	0.484774	0.489386	0.491488	0.486812	0.481707	0.481559	0.484262	0.485885	0.485019	0.482681	0.481591	0.483426	0.48544	0.483422	0.479044	0.478707	0.48447	0.4931	0.50095	0.502229	0.492967	0.482643	0.483205	0.486941	0.4815	0.476402	0.48367	0.492354
0.49978	0.497556	0.502975	0.513453	0.512149	0.502478	0.499744	0.498478	0.489295	0.48299	0.485552	0.485477	0.482913	0.489438	0.498577	0.497148	0.491801	0.491904	0.490655	0.484364	0.481803	0.484792	0.485772	0.483729	0.48255	0.481984	0.48236	0.485762	0.488251	0.485357	0.482745	0.486124	0.488804	0.484742	0.48097	0.482954	0.484863	0.485074	0.490792	0.501629	0.508452	0.506968	0.498146	0.48555	0.478097	0.479727	0.481799	0.480859	0.485227	0.493425
0.504294	0.502936	0.506635	0.514681	0.5112	0.497406	0.492456	0.498198	0.499185	0.493834	0.491961	0.492548	0.490085	0.488032	0.49031	0.493365	0.492967	0.490308	0.490169	0.494216	0.497181	0.494285	0.488809	0.486627	0.488856	0.49171	0.489551	0.482612	0.47979	0.484347	0.487343	0.485211	0.485494	0.48916	0.488913	0.484717	0.482183	0.482317	0.485056	0.492334	0.500816	0.501341	0.49076	0.478955	0.476801	0.479485	0.475675	0.470624	0.477027	0.488035
0.505664	0.504052	0.499372	0.498483	0.502033	0.504476	0.501849	0.496792	0.494688	0.494283	0.489871	0.484938	0.488071	0.494436	0.493347	0.489709	0.492039	0.492688	0.486787	0.48779	0.499679	0.50396	0.492821	0.481731	0.479509	0.479183	0.479127	0.48354	0.487848	0.485806	0.481463	0.4816	0.486331	0.490442	0.48834	0.482077	0.481742	0.488985	0.493423	0.4938	0.498653	0.502946	0.495808	0.485697	0.48511	0.486996	0.483575	0.482467	0.487044	0.490059
0.503636	0.503693	0.498772	0.499987	0.504387	0.504465	0.502125	0.500104	0.496449	0.491368	0.488558	0.490147	0.492855	0.490959	0.487568	0.492638	0.501662	0.498284	0.486279	0.486381	0.496701	0.495898	0.484456	0.480121	0.480909	0.475225	0.472124	0.481384	0.488199	0.482418	0.479835	0.488168	0.491919	0.485737	0.480873	0.479129	0.477675	0.482478	0.49153	0.494659	0.49621	0.502088	0.500674	0.489791	0.487028	0.492523	0.489041	0.481146	0.484496	0.492197
0.498808	0.497143	0.499731	0.496854	0.49227	0.497699	0.505882	0.502459	0.492529	0.488596	0.489624	0.489718	0.489118	0.48939	0.491686	0.496328	0.498041	0.493419	0.490542	0.495906	0.501662	0.498992	0.490606	0.483241	0.480287	0.481061	0.481205	0.480182	0.483886	0.491041	0.491952	0.48703	0.485487	0.48708	0.486819	0.486788	0.487047	0.483612	0.482025	0.489939	0.499203	0.497349	0.487833	0.482197	0.482857	0.48436	0.483568	0.482186	0.482272	0.483679
0.495677	0.506015	0.509337	0.506233	0.501882	0.499082	0.499313	0.500244	0.498559	0.495905	0.494237	0.492237	0.490825	0.492604	0.496703	0.500506	0.501298	0.497005	0.491984	0.49412	0.500952	0.500783	0.490417	0.480205	0.479381	0.484021	0.484236	0.480109	0.479792	0.482973	0.483505	0.484362	0.488853	0.489037	0.482977	0.481604	0.485593	0.485389	0.485057	0.493026	0.500783	0.499499	0.496151	0.494911	0.490134	0.483846	0.482862	0.483852	0.483394	0.487975
0.490328	0.489964	0.49696	0.497931	0.495714	0.501507	0.509099	0.506714	0.498067	0.493241	0.494062	0.49619	0.495281	0.49215	0.493604	0.500164	0.500702	0.491705	0.486643	0.49317	0.500187	0.497708	0.490558	0.486515	0.486087	0.486711	0.487886	0.490085	0.491641	0.490338	0.488015	0.487715	0.487925	0.486924	0.486669	0.486897	0.485994	0.487666	0.494724	0.502696	0.507248	0.507152	0.501739	0.495505	0.493657	0.491154	0.484304	0.482072	0.487794	0.492696
0.496129	0.497848	0.504061	0.509947	0.504118	0.493155	0.49277	0.500614	0.503084	0.498378	0.494225	0.493387	0.493277	0.493825	0.498206	0.505031	0.50608	0.498451	0.491847	0.494974	0.503128	0.505654	0.498011	0.485573	0.479305	0.482951	0.487652	0.487282	0.487684	0.491834	0.492678	0.487708	0.483526	0.482752	0.480767	0.476203	0.474064	0.477086	0.482057	0.487823	0.497072	0.504956	0.501319	0.490007	0.485533	0.488656	0.488458	0.483932	0.48214	0.485085
0.50194	0.502399	0.50522	0.508394	0.506181	0.503112	0.507138	0.511129	0.504487	0.494038	0.491592	0.49416	0.492556	0.487049	0.485706	0.49262	0.500096	0.497686	0.48965	0.488411	0.491999	0.489828	0.484827	0.486258	0.490678	0.489991	0.48667	0.487319	0.491125	0.492559	0.48996	0.487074	0.486742	0.486583	0.483973	0.48121	0.481048	0.482232	0.48475	0.492583	0.50374	0.50679	0.49856	0.492154	0.493254	0.489763	0.480285	0.48089	0.490985	0.493101
0.500637	0.50103	0.502933	0.504555	0.498129	0.493388	0.50203	0.510473	0.504565	0.49643	0.49694	0.496202	0.490718	0.491922	0.4998	0.502565	0.50039	0.501796	0.504709	0.501892	0.495464	0.491012	0.487009	0.481842	0.480881	0.48574	0.488415	0.48541	0.483614	0.485952	0.486552	0.482725	0.478624	0.477842	0.479573	0.479674	0.476024	0.47428	0.481061	0.492324	0.497937	0.494367	0.486528	0.48196	0.483963	0.48752	0.487172	0.486701	0.49082	0.494527
0.496892	0.500817	0.505681	0.503901	0.496415	0.491756	0.49447	0.499405	0.499132	0.493587	0.489196	0.489786	0.492127	0.492773	0.494572	0.499525	0.501412	0.4958	0.4895	0.489956	0.494167	0.494686	0.488899	0.481264	0.479404	0.483964	0.486715	0.48506	0.485843	0.489443	0.488396	0.483415	0.481884	0.483589	0.483004	0.479942	0.479155	0.48374	0.491634	0.49834	0.502522	0.504085	0.499856	0.489861	0.481383	0.479745	0.483966	0.491249	0.49658	0.496164
0.500669	0.502147	0.502823	0.507169	0.507829	0.503442	0.50055	0.498887	0.496849	0.496617	0.49415	0.487494	0.487782	0.498261	0.504925	0.503048	0.501688	0.500843	0.495976	0.492923	0.4941	0.491167	0.483886	0.48186	0.485443	0.487107	0.486992	0.489238	0.49057	0.486989	0.483548	0.485154	0.487338	0.48668	0.487024	0.487974	0.485378	0.484679	0.492515	0.501519	0.503162	0.501605	0.501736	0.501397	0.499456	0.496446	0.492061	0.489285	0.491394	0.496197
0.502256	0.5017	0.505978	0.514855	0.51274	0.503382	0.500973	0.500296	0.493499	0.48843	0.488067	0.486144	0.48618	0.492769	0.497878	0.49713	0.495699	0.493292	0.489388	0.491207	0.49662	0.493882	0.486083	0.48558	0.489774	0.490121	0.4891	0.489577	0.488056	0.485	0.48338	0.482502	0.483868	0.488907	0.49096	0.487122	0.486863	0.493757	0.498901	0.500249	0.502784	0.502591	0.496998	0.495144	0.49756	0.492876	0.485685	0.491001	0.502573	0.504966
0.504006	0.500359	0.49602	0.507251	0.513687	0.500322	0.49145	0.498108	0.497905	0.487661	0.486169	0.490375	0.48798	0.486316	0.491019	0.494014	0.494463	0.495679	0.493205	0.489768	0.493952	0.498014	0.491531	0.484872	0.487256	0.488038	0.482646	0.48276	0.489255	0.489512	0.482355	0.478191	0.481306	0.487729	0.490755	0.486449	0.481213	0.483991	0.490944	0.495233	0.500576	0.505948	0.50037	0.487467	0.483075	0.48519	0.482491	0.481352	0.489172	0.49466
0.50355	0.498345	0.501933	0.509262	0.502993	0.493722	0.499897	0.50847	0.503075	0.496172	0.497321	0.495252	0.489378	0.490701	0.494837	0.495119	0.498077	0.501036	0.494595	0.490846	0.501476	0.506644	0.49189	0.479375	0.485213	0.492264	0.489135	0.488309	0.494859	0.498299	0.495871	0.494494	0.495809	0.49634	0.494221	0.489411	0.484758	0.485437	0.491849	0.498845	0.503941	0.507261	0.505351	0.497144	0.490688	0.490801	0.490454	0.486909	0.48892	0.496869
0.50135	0.499731	0.499195	0.505251	0.508653	0.503131	0.497562	0.49573	0.491744	0.488255	0.490595	0.492673	0.490579	0.491063	0.495745	0.498699	0.498822	0.497564	0.494534	0.493436	0.497633	0.500856	0.496532	0.488852	0.484676	0.484179	0.48407	0.482605	0.481519	0.484455	0.48971	0.490051	0.485209	0.483146	0.485082	0.485052	0.483901	0.486102	0.489371	0.493188	0.50219	0.509803	0.502969	0.488537	0.484682	0.489245	0.488751	0.486005	0.488879	0.491862
0.501453	0.501681	0.501854	0.503649	0.501919	0.499898	0.50319	0.50569	0.500828	0.494479	0.493356	0.49436	0.493224	0.492457	0.496801	0.504687	0.506165	0.496122	0.48719	0.492539	0.502072	0.499209	0.488471	0.48302	0.48416	0.488592	0.493017	0.49048	0.483793	0.487082	0.498316	0.498966	0.488125	0.482894	0.486514	0.487802	0.484358	0.482461	0.483949	0.487581	0.493801	0.500366	0.500982	0.494096	0.487494	0.487689	0.490225	0.489203	0.488428	0.492114
0.498418	0.49766	0.500274	0.500569	0.498112	0.499511	0.501713	0.497921	0.493278	0.493789	0.495187	0.495145	0.496341	0.496856	0.496965	0.502205	0.505992	0.496111	0.483245	0.486101	0.49483	0.49049	0.481924	0.484486	0.490946	0.492173	0.49247	0.492043	0.48788	0.48644	0.489976	0.490765	0.489661	0.491571	0.4894	0.481136	0.480271	0.488939	0.493433	0.493126	0.497894	0.503527	0.501475	0.496553	0.493815	0.48986	0.486199	0.488614	0.493931	0.495564
0.498826	0.496868	0.493106	0.494571	0.498694	0.501575	0.504498	0.504807	0.49904	0.492954	0.492772	0.494318	0.49185	0.489322	0.494436	0.504708	0.507341	0.497087	0.485496	0.483496	0.486574	0.487899	0.490289	0.494526	0.493697	0.487656	0.485541	0.489403	0.492092	0.492137	0.494091	0.495417	0.490356	0.484826	0.488608	0.495341	0.492194	0.485623	0.491642	0.505445	0.508946	0.501701	0.496847	0.496171	0.493376	0.489862	0.489246	0.489391	0.489906	0.494314
0.482464	0.49571	0.506658	0.504091	0.498683	0.500955	0.503425	0.498681	0.492967	0.492417	0.494536	0.494971	0.491788	0.488901	0.494586	0.505865	0.507536	0.497428	0.490024	0.49013	0.49016	0.489797	0.492573	0.494115	0.492002	0.491542	0.493343	0.491988	0.488302	0.488599	0.492983	0.494782	0.491818	0.489911	0.491828	0.492463	0.490436	0.491451	0.496529	0.501997	0.507359	0.509037	0.500611	0.488638	0.48565	0.488092	0.487125	0.488028	0.495118	0.50011
0.504497	0.49979	0.497249	0.502379	0.503715	0.499629	0.501613	0.504926	0.496472	0.485235	0.486479	0.492924	0.491927	0.488507	0.492118	0.501349	0.508312	0.505311	0.492831	0.484302	0.488703	0.494531	0.489844	0.484077	0.488975	0.496246	0.494202	0.487265	0.483152	0.480044	0.477326	0.480723	0.489502	0.493867	0.489966	0.485811	0.487579	0.489918	0.488263	0.490504	0.501863	0.509984	0.503988	0.493826	0.49227	0.49527	0.494201	0.489956	0.487507	0.488707
0.508559	0.50254	0.49853	0.504812	0.505667	0.498164	0.495554	0.497376	0.495093	0.492558	0.495086	0.497884	0.496709	0.493256	0.491299	0.494646	0.499321	0.494528	0.482959	0.479207	0.481903	0.479611	0.478671	0.487329	0.49266	0.488008	0.488199	0.494604	0.491926	0.485039	0.487886	0.490514	0.483018	0.479254	0.484899	0.486416	0.483499	0.486894	0.493332	0.497386	0.501953	0.502646	0.495942	0.492923	0.495401	0.490392	0.482361	0.485077	0.488406	0.480925
0.509334	0.505216	0.501612	0.504584	0.504991	0.49821	0.492456	0.492088	0.492675	0.493075	0.495101	0.495877	0.494087	0.494589	0.497796	0.497341	0.492613	0.488827	0.485954	0.482751	0.484142	0.490651	0.493681	0.490965	0.489322	0.489198	0.486133	0.483604	0.486376	0.490161	0.49002	0.48753	0.485192	0.483866	0.483832	0.483944	0.484733	0.488548	0.492777	0.49383	0.495725	0.50041	0.500482	0.494431	0.490397	0.488827	0.484766	0.483406	0.48978	0.495514
0.502835	0.498953	0.499773	0.504882	0.506078	0.502498	0.500744	0.500935	0.498406	0.494794	0.494693	0.497221	0.497763	0.494245	0.490806	0.492749	0.495461	0.490217	0.482631	0.484681	0.491665	0.492301	0.490093	0.490663	0.488551	0.48364	0.483926	0.486943	0.486278	0.48721	0.492147	0.491933	0.486075	0.48434	0.486726	0.48785	0.48984	0.49312	0.493968	0.495141	0.498155	0.49666	0.491985	0.491471	0.490107	0.483141	0.481722	0.489403	0.492606	0.489636
0.494884	0.490724	0.497551	0.505526	0.503493	0.499104	0.502257	0.505356	0.499745	0.492873	0.492868	0.494845	0.493084	0.490645	0.492376	0.49785	0.500454	0.494456	0.486991	0.490511	0.500346	0.50155	0.495063	0.491092	0.488535	0.484587	0.484761	0.488939	0.491089	0.493599	0.499373	0.501307	0.496414	0.492287	0.492066	0.491217	0.488016	0.48503	0.486638	0.496484	0.50865	0.510436	0.501218	0.4928	0.489501	0.486961	0.485819	0.488965	0.493947	0.498076
0.506395	0.501725	0.492949	0.498709	0.509138	0.508715	0.504953	0.502942	0.495117	0.488332	0.493172	0.496539	0.487944	0.483182	0.490847	0.49614	0.492818	0.490798	0.493126	0.495648	0.497787	0.498971	0.498857	0.500158	0.500887	0.495588	0.487731	0.486359	0.492649	0.499264	0.498442	0.48972	0.48237	0.483891	0.488949	0.48926	0.485484	0.481867	0.481832	0.489276	0.500969	0.505867	0.501461	0.495686	0.490567	0.483391	0.479048	0.482645	0.489171	0.492317
0.498214	0.497482	0.499214	0.502138	0.502915	0.504022	0.507026	0.505746	0.497217	0.489559	0.490344	0.495571	0.49582	0.49003	0.488457	0.496763	0.503542	0.497794	0.488488	0.487644	0.49057	0.490986	0.492314	0.493192	0.489349	0.488043	0.493542	0.494902	0.489635	0.490215	0.495562	0.492701	0.486252	0.489167	0.496141	0.497438	0.498057	0.501396	0.500742	0.498418	0.50397	0.511146	0.506561	0.496233	0.494851	0.499487	0.5001	0.500371	0.505121	0.506153
0.504217	0.506218	0.510323	0.50941	0.504968	0.502175	0.500545	0.500624	0.504708	0.506701	0.500239	0.492894	0.493122	0.496055	0.497731	0.501939	0.50427	0.496944	0.488503	0.489382	0.490964	0.486288	0.486752	0.495838	0.498787	0.492456	0.490054	0.492879	0.492001	0.491347	0.497723	0.502037	0.496789	0.493184	0.499518	0.504471	0.499089	0.49265	0.493803	0.498072	0.501411	0.50522	0.506076	0.499317	0.490667	0.489622	0.495305	0.498945	0.496848	0.493837
0.503491	0.500638	0.503416	0.507992	0.507253	0.50379	0.502577	0.499839	0.492739	0.489026	0.493984	0.499556	0.497195	0.491526	0.492689	0.500209	0.502917	0.496636	0.490993	0.491629	0.491702	0.489334	0.491625	0.496514	0.495823	0.493604	0.497042	0.500347	0.49775	0.495595	0.498349	0.500692	0.499446	0.497551	0.495817	0.493072	0.491685	0.493665	0.496554	0.499971	0.506281	0.510064	0.504007	0.49649	0.498649	0.500421	0.490547	0.483401	0.492523	0.504064
0.496799	0.494663	0.499833	0.505474	0.503522	0.503307	0.510011	0.510371	0.499334	0.49011	0.489728	0.492339	0.492684	0.489894	0.488755	0.494979	0.500104	0.493414	0.487573	0.49593	0.502394	0.493681	0.4861	0.489388	0.490796	0.488078	0.490297	0.493046	0.490493	0.489163	0.49075	0.490482	0.490826	0.492409	0.490012	0.488183	0.492962	0.495509	0.492094	0.495865	0.507265	0.508626	0.498455	0.491557	0.488529	0.482767	0.481809	0.490127	0.495275	0.492487
0.504149	0.499935	0.496807	0.503786	0.506963	0.500317	0.500027	0.506725	0.501119	0.486902	0.486788	0.498005	0.500262	0.494906	0.494915	0.497232	0.495672	0.495626	0.498493	0.498194	0.496461	0.49728	0.495678	0.490337	0.488224	0.488201	0.484509	0.483255	0.490553	0.497864	0.498208	0.496956	0.497533	0.497099	0.495169	0.49265	0.49077	0.493159	0.498929	0.502452	0.503912	0.505431	0.504136	0.501437	0.500788	0.495877	0.486207	0.487177	0.499995	0.505085
0.500398	0.494283	0.499537	0.50975	0.512186	0.509752	0.505951	0.498424	0.493608	0.496512	0.49753	0.493241	0.493389	0.497759	0.499807	0.503091	0.505592	0.49803	0.490189	0.495135	0.498858	0.490682	0.486755	0.490492	0.486181	0.481346	0.49127	0.499873	0.493804	0.492297	0.503235	0.507207	0.501382	0.500301	0.500155	0.491526	0.484439	0.488076	0.495412	0.501744	0.508491	0.510101	0.503271	0.497919	0.498938	0.495692	0.48526	0.48221	0.492011	0.50074
0.499979	0.496737	0.501374	0.50577	0.503105	0.49989	0.501327	0.501669	0.496671	0.490684	0.487806	0.488642	0.493971	0.500272	0.499655	0.493718	0.493035	0.497344	0.4969	0.493544	0.495739	0.49855	0.493004	0.484783	0.484286	0.490708	0.496758	0.498104	0.495955	0.495483	0.498059	0.499091	0.499011	0.502931	0.506355	0.500936	0.491997	0.490303	0.495564	0.502616	0.509328	0.512318	0.509783	0.505751	0.502945	0.501555	0.503013	0.503313	0.496646	0.491082
0.495372	0.489596	0.490838	0.502049	0.506897	0.500192	0.498907	0.503359	0.496573	0.485028	0.486842	0.494596	0.494386	0.492589	0.495532	0.496731	0.494421	0.493339	0.493587	0.493652	0.493643	0.493229	0.493895	0.495497	0.49322	0.489004	0.491387	0.497306	0.497566	0.49671	0.500812	0.501757	0.497073	0.497924	0.502638	0.497862	0.490018	0.496196	0.509486	0.511503	0.506146	0.507632	0.512479	0.509958	0.503004	0.50016	0.500984	0.500841	0.500158	0.501373
0.495284	0.488877	0.489947	0.490773	0.489395	0.494998	0.504107	0.503442	0.495823	0.493543	0.496789	0.500332	0.502974	0.501313	0.495441	0.494586	0.499385	0.499282	0.496475	0.501765	0.509075	0.506766	0.500235	0.497089	0.493325	0.488837	0.489577	0.493296	0.495963	0.500309	0.504576	0.502877	0.498266	0.495452	0.491464	0.487248	0.488843	0.493561	0.496694	0.50315	0.513597	0.517286	0.511221	0.504989	0.502626	0.499682	0.495848	0.495889	0.501528	0.508124
0.492461	0.496781	0.497289	0.498202	0.502718	0.50495	0.49998	0.492335	0.489394	0.492842	0.49825	0.500365	0.498378	0.495829	0.49661	0.501317	0.50544	0.503899	0.498795	0.496077	0.496491	0.498142	0.500801	0.501652	0.498468	0.496277	0.497449	0.495192	0.488564	0.486142	0.488684	0.489856	0.491939	0.498492	0.501579	0.496526	0.493562	0.498655	0.502683	0.50114	0.501723	0.505502	0.504997	0.501934	0.502518	0.501829	0.495893	0.49474	0.503537	0.51014
0.508581	0.504978	0.499808	0.500116	0.502154	0.501562	0.499895	0.498285	0.496255	0.495813	0.49896	0.503304	0.50388	0.499431	0.495765	0.497363	0.49829	0.494401	0.495338	0.504153	0.50484	0.493404	0.489197	0.496331	0.496743	0.489439	0.489294	0.49414	0.494273	0.492519	0.490568	0.486828	0.488935	0.497386	0.497962	0.490355	0.489018	0.493756	0.496355	0.499657	0.503823	0.502193	0.49841	0.498223	0.496863	0.49494	0.499588	0.504585	0.501529	0.499227
0.511171	0.501604	0.491366	0.493646	0.498461	0.501215	0.504954	0.504362	0.498441	0.495407	0.493229	0.486501	0.484275	0.491292	0.496028	0.495288	0.496618	0.496807	0.492664	0.494391	0.502463	0.502447	0.493857	0.490283	0.494087	0.496894	0.494309	0.489672	0.491398	0.499392	0.498665	0.487498	0.488376	0.504301	0.507154	0.491942	0.485853	0.493881	0.497607	0.499768	0.511187	0.51812	0.5098	0.502294	0.505171	0.506201	0.501465	0.500635	0.503617	0.502766
0.49455	0.485636	0.490918	0.504687	0.509023	0.505517	0.50618	0.506533	0.499708	0.496063	0.500281	0.499109	0.491694	0.494115	0.504865	0.50644	0.498841	0.495023	0.495272	0.493941	0.49422	0.498988	0.503748	0.505374	0.505403	0.505264	0.504911	0.50297	0.498127	0.49383	0.495946	0.502116	0.502963	0.497796	0.496443	0.50107	0.502562	0.499705	0.501908	0.509255	0.511981	0.509477	0.508552	0.508987	0.507641	0.505267	0.501744	0.499559	0.506106	0.516557
0.504637	0.492495	0.487687	0.494601	0.500973	0.504076	0.50672	0.503013	0.49247	0.487507	0.492966	0.498215	0.495942	0.493385	0.499731	0.510001	0.51046	0.500685	0.495474	0.499449	0.500911	0.496705	0.496768	0.500995	0.499963	0.49622	0.497757	0.499463	0.494825	0.491011	0.493687	0.495874	0.493819	0.49316	0.494981	0.495501	0.496156	0.498699	0.500859	0.503909	0.508906	0.509478	0.504763	0.503216	0.503075	0.49696	0.49461	0.505044	0.511707	0.502098
[truncated: 45 more rows]
[truncated: 126 more columns]

## Sheet: Figure 2 Panel C second column
Classification performance across testing time, for training time window 500-600ms (lines are SNR, columns are testing time)
[truncated: 47 more rows]
[truncated: 90 more columns]

## Sheet: Figure 2 Panel C rightmost col
Mean projected activity, lines are subjects, columns are SNRs (from -13 to -5dB) x timewindows: the first five columns are SNRs -13 to -5dB for the first time window etc..
[truncated: 41 more rows]

[truncated: 26 more sheets: Figure 3 Panel B, Figure 3 PanelC, Figure 3 PanelD, Figure 3 Panel E, Figure 3 Panel F, Figure 4 Panel A, Figure 4 Panel B, Figure 4 Panel D, STG, Figure 4 Panel D Inf PFC, Figure 4 Panel D SMA, Figure 5 Panel A, Figure 5 Panel B, Figure 5 Panel C, Supplementary Figure 1, Supplementary Figure 2B, Supplementary FIgure 3 col 2, Supplementary Figure 3 col 3-4, Supplementary Figure 4, Supplementary Figure 5, Supplementary Figure 6B …]
